# Supplementary material for: Deciphering of Key Pharmacological Pathways of Poria Cocos Intervention in Breast Cancer Based on Integrated Pharmacological Method
Source: Evid Based Complement Alternat Med. 2020 Oct 9;2020:4931531. doi: 10.1155/2020/4931531 (PMC7603580; doi:10.1155/2020/4931531)
Supplement: Supplementary Materials — Supplementary Table 1: information on key compositive compounds of Poria cocos. Supplementary Table 2: prediction of putative targets for compositive compounds of Poria cocos. Supplementary Table 3: prediction of putative targets for the selected microRNAs of breast cancer. Supplementary Table 4: differentially expressed genes in breast cancer. Supplementary Table 5: detailed information on molecular docking of compounds. [file 4931531.f1.zip › Supplementary Materials/Supplementary Table 1.xlsx]

## Sheet: Sheet1
Table S1:The information of key compositive compounds of Poria cocos
Mol ID	Molecule Name
MOL000273	16alpha-Hydroxydehydrotrametenolic acid
MOL000275	trametenolic acid
MOL000276	Dehydropachymic Acid
MOL000279	Cerevisterol
MOL000280	Dehydrotumulosic Acid
MOL000282	Stellasterol
MOL000283	Ergosterol peroxide
MOL000285	Polyporenic Acid C
MOL000287	Eburicoic Acid
MOL000289	pachymic acid
MOL000290	Poricoic acid A
MOL000291	Poricoic acid B
MOL000292	poricoic acid C
MOL000296	hederagenin
MOL000300	dehydroeburicoic acid
