# Supplementary material for: Deciphering of Key Pharmacological Pathways of Poria Cocos Intervention in Breast Cancer Based on Integrated Pharmacological Method
Source: Evid Based Complement Alternat Med. 2020 Oct 9;2020:4931531. doi: 10.1155/2020/4931531 (PMC7603580; doi:10.1155/2020/4931531)
Supplement: Supplementary Materials — Supplementary Table 1: information on key compositive compounds of Poria cocos. Supplementary Table 2: prediction of putative targets for compositive compounds of Poria cocos. Supplementary Table 3: prediction of putative targets for the selected microRNAs of breast cancer. Supplementary Table 4: differentially expressed genes in breast cancer. Supplementary Table 5: detailed information on molecular docking of compounds. [file 4931531.f1.zip › Supplementary Materials/Supplementary Table 2.xlsx]

## Sheet: Sheet1
Table S2:Prediction of putative targets for compositive compounds Poria cocos
Mol ID	Targets
MOL000273	PTPN2
MOL000273	PTPN1
MOL000273	TDP1
MOL000273	TOP2A
MOL000273	TOP2B
MOL000273	HSD11B1
MOL000273	HSD11B1L
MOL000273	MAPT
MOL000273	HSD11B2
MOL000273	NR3C1
MOL000273	NR3C2
MOL000273	FNTA/FNTB
MOL000273	AKR1B10
MOL000273	AKR1B1
MOL000273	AKR1B15
MOL000275	NR3C2
MOL000275	POLB
MOL000275	PTPN2
MOL000275	PTPN1
MOL000275	AKR1B10
MOL000275	AKR1B1
MOL000275	AKR1B15
MOL000275	AKR1A1
MOL000275	AKR1E2
MOL000275	HSD11B1
MOL000275	HSD11B1L
MOL000275	PLA2G1B
MOL000275	PTPRF
MOL000275	ACP1
MOL000275	PTPRD
MOL000275	PTPRS
MOL000276	NR3C1
MOL000276	NR3C2
MOL000276	PTPN2
MOL000276	PTPN1
MOL000276	FNTA/FNTB
MOL000276	AR
MOL000276	HMGCR
MOL000276	F2
MOL000276	HSD11B1
MOL000276	HSD11B2
MOL000276	HSD11B1L
MOL000276	HSD17B2
MOL000276	PGR
MOL000276	TACR1
MOL000276	TACR3
MOL000279	NR3C2
MOL000279	NR1H2
MOL000279	NR1H3
MOL000279	AR
MOL000279	HMGCR
MOL000279	CYP51A1
MOL000279	TDP1
MOL000279	ESR1
MOL000279	ESR2
MOL000279	PTPN2
MOL000279	PTPN1
MOL000279	CYP17A1
MOL000279	CHRM1
MOL000279	TBXA2R
MOL000279	KCNA3
MOL000279	KCNA1
MOL000280	PTPN2
MOL000280	PTPN1
MOL000280	TDP1
MOL000280	MAPT
MOL000280	HSD11B1
MOL000280	HSD11B1L
MOL000280	TOP2A
MOL000280	TOP2B
MOL000280	NR3C1
MOL000280	NR3C2
MOL000280	FNTA/FNTB
MOL000280	HSD11B2
MOL000280	PTPN6
MOL000280	PTPN11
MOL000280	AKR1B10
MOL000282	PGR
MOL000282	AR
MOL000282	TDP1
MOL000282	NR1H2
MOL000282	NR1H3
MOL000282	HMGCR
MOL000282	CYP51A1
MOL000282	SLC6A2
MOL000282	SLC6A3
MOL000282	SLC6A4
MOL000282	CYP19A1
MOL000282	CHRM2
MOL000282	CHRM1
MOL000282	CHRM4
MOL000282	CHRM5
MOL000282	CHRM3
MOL000283	PGR
MOL000283	NOS3
MOL000283	NOS1
MOL000283	NOS2
MOL000283	AR
MOL000283	NR1H2
MOL000283	NR1H3
MOL000283	PTPN1
MOL000283	PTPN2
MOL000283	MAPT
MOL000283	VDR
MOL000283	CHRM2
MOL000283	CHRM4
MOL000283	CHRM5
MOL000283	CHRM1
MOL000283	CHRM3
MOL000285	TOP2A
MOL000285	TOP2B
MOL000285	PTPN2
MOL000285	PTPN1
MOL000285	TDP1
MOL000285	NR3C1
MOL000285	NR3C2
MOL000285	MAPT
MOL000285	FNTA/FNTB
MOL000285	HSD11B1
MOL000285	HSD11B1L
MOL000285	NR1H2
MOL000285	NR1H3
MOL000285	AR
MOL000285	POLB
MOL000287	POLB
MOL000287	PTPN2
MOL000287	PTPN1
MOL000287	AKR1B10
MOL000287	AKR1B1
MOL000287	AKR1A1
MOL000287	AKR1B15
MOL000287	AKR1E2
MOL000287	HSD11B1
MOL000287	HSD11B1L
MOL000287	PTPN6
MOL000287	PTPN11
MOL000287	TDP1
MOL000287	CDC25A
MOL000287	CDC25B
MOL000289	PTPN2
MOL000289	PTPN1
MOL000289	FNTA/FNTB
MOL000289	HSD11B1
MOL000289	MAPT
MOL000289	F2
MOL000289	NR3C1
MOL000289	NR3C2
MOL000289	PTGS1
MOL000289	PTGS2
MOL000289	NOS2
MOL000289	NOS3
MOL000289	NOS1
MOL000289	PTAFR
MOL000289	HSD17B2
MOL000290	PTPN2
MOL000290	PTPN1
MOL000290	TDP1
MOL000290	MAPT
MOL000290	NR3C1
MOL000290	NR3C2
MOL000290	NR1H2
MOL000290	NR1H3
MOL000290	FNTA/FNTB
MOL000290	TOP2A
MOL000290	TOP2B
MOL000290	PPARG
MOL000290	PPARD
MOL000290	PPARA
MOL000290	HMGCR
MOL000291	PTPN2
MOL000291	PTPN1
MOL000291	TOP2A
MOL000291	TOP2B
MOL000291	FNTA/FNTB
MOL000291	MAPT
MOL000291	HMGCR
MOL000291	TDP1
MOL000291	PTPRF
MOL000291	PTPRD
MOL000291	PTPRS
MOL000291	PTGER2
MOL000291	PPARG
MOL000291	PPARD
MOL000291	PPARA
MOL000292	TOP2A
MOL000292	TOP2B
MOL000292	NR1H2
MOL000292	NR1H3
MOL000292	NR3C1
MOL000292	NR3C2
MOL000292	PTPN2
MOL000292	PTPN1
MOL000292	POLB
MOL000292	TDP1
MOL000292	ALOX5
MOL000292	ALOX15
MOL000292	ALOX12
MOL000292	ALOX15B
MOL000292	ALOX12B
MOL000296	PGR
MOL000296	NCOA2
MOL000296	CHRM3
MOL000296	CHRM1
MOL000296	GABRA2
MOL000296	GABRA3
MOL000296	CHRM2
MOL000296	ADRA1B
MOL000296	GABRA1
MOL000296	GRIA2
MOL000296	GABRA6
MOL000296	GABRA5
MOL000296	IGHG1
MOL000296	ADH1B
MOL000296	ADH1C
MOL000296	LYZ
MOL000296	cobT
MOL000296	PTGS1
MOL000296	SCN5A
MOL000296	PTGS2
MOL000296	RXRA
MOL000296	PDE3A
MOL000296	SLC6A2
MOL000300	TDP1
MOL000300	POLB
MOL000300	TOP2A
MOL000300	TOP2B
MOL000300	PTPN2
MOL000300	PTPN1
MOL000300	NR3C1
MOL000300	NR3C2
MOL000300	AKR1B10
MOL000300	AKR1B15
MOL000300	AKR1B1
MOL000300	AKR1A1
MOL000300	AKR1E2
MOL000300	PTPN6
MOL000300	PTPN11
