# Supplementary material for: Deciphering of Key Pharmacological Pathways of Poria Cocos Intervention in Breast Cancer Based on Integrated Pharmacological Method
Source: Evid Based Complement Alternat Med. 2020 Oct 9;2020:4931531. doi: 10.1155/2020/4931531 (PMC7603580; doi:10.1155/2020/4931531)
Supplement: Supplementary Materials — Supplementary Table 1: information on key compositive compounds of Poria cocos. Supplementary Table 2: prediction of putative targets for compositive compounds of Poria cocos. Supplementary Table 3: prediction of putative targets for the selected microRNAs of breast cancer. Supplementary Table 4: differentially expressed genes in breast cancer. Supplementary Table 5: detailed information on molecular docking of compounds. [file 4931531.f1.zip › Supplementary Materials/Supplementary Table 3.xls]

## Sheet: Sheet1
				Table S3:Prediction of putative targets for the selected microRNAs of breast cancer
hsa-miR-100-5p	hsa-miR-1228	hsa-miR-125b-5p	hsa-miR-145-5p	hsa-miR-205-5p	hsa-miR-210-3p	hsa-miR-3200-5p	hsa-miR-338-5p	hsa-miR-3666	hsa-miR-3925-5p	hsa-miR-4304	hsa-miR-4324	hsa-miR-486-5p	hsa-miR-490-5p	hsa-miR-492	hsa-miR-564	hsa-miR-648	hsa-miR-650	hsa-miR-654-5p	hsa-miR-887-3p	hsa-miR-99a-5p	ebv-miR-BART7	hsv1-miR-H14-3p	hsv2-miR-H2
AP1AR	BRSK2	ABHD6	ABR	BTBD3	DENND6A	ACSS1	AAGAB	ABCA1	AFF1	DCSTAMP	ADAM12	ASB4	ARHGAP26	MAP3K14	AIPL1	ACO1	ACAP2	ACVR1B	FARP1	HS3ST3B1	NA	NA	NA
HS3ST3B1	CA5B	ABL2	ABRACL	C11orf86	FGFRL1	AMER2	ADCYAP1	ABHD3	FRS2	IMPAD1	BMF	CADM1	CABP5	XKR5	ANKIB1	ACVR2A	ACP2	ADAMTS17	GCNT2	MTMR3
MTMR3	CLEC18C	ARRB1	ACTG1	C3orf80	KCMF1	ARFIP1	AMER1	ACVR1	SP1	PAX3	CCDC115	CCDC85C	CNOT8	ADAM11	BRSK1	AGTRAP	ADAM19	AGO1	ST6GAL2	NR6A1
TRIB2	CNNM2	ARSD	ACVR1B	CCDC93	KMT2D	ARHGAP28	AMOTL2	AKAP1	CBX5	PPARGC1A	CDC25A	COPS7B	EMCN	AKIRIN1	E2F3	BTBD7	ADARB1	AK4	ATP2B2	TRIB2
CLDN11	DIRAS1	ASB13	ADAM19	CCNJ	SCARA3	ARHGEF7	ANKS1B	ARHGEF26	ASAP3	SCML4	EPB41L5	CTDSPL2	EPHA4	ATRN	GNA12	BTN2A2	ADCK1	AP3S1	C3orf80	NTRK3
CYP26B1	DUSP22	ATP1B4	ATP1B4	CDH11	ZNF462	ATF3	ARHGAP5	ATP11A	ARNT2	SERTAD3	FBXO10	HAT1	FAM26E	B3GNT9	GYS1	CAD	AK4	AR	CALM1	CLDN11
HES7	DYSF	B3GALNT2	BLOC1S6	CMTM4	ELFN2	B4GALT6	ATP1B4	BHLHE41	PQLC3	STX1B	FRMD5	MTA3	FLT1	BUB3	HMBOX1	CARD14	AMMECR1L	ATF7IP2	CASK	TMEM135
RASGRP3	EIF6	CEP164	CLCN3	CREBRF	GPD1L	BACE2	ATRX	BTBD7	ATP2B1	TBC1D14	FURIN	PLAGL2	HEG1	CCDC144A	LIPH	CDK13	AMOT	ATG2B	CCPG1	ST5
AGO2	AHI1	CEP85	CRISPLD2	ENC1	ISCU	BCAT1	AUTS2	BTF3L4	BCAT1	TMED10	GDPD4	SMOC1	HPS5	CCNDBP1	MPI	CEP350	ANKRD49	BLOC1S2	CRLF3	IGF1R
BAZ2A	CABP5	CLN6	CSRNP2	ETNK1	ACVR1B	CAPRIN1	CADM2	C16orf70	C18orf32	TTLL4	GFOD2	2018-03-01	KANK2	CD28	SDC2	COA3	ANXA2	BMP1	DNMT1	EPDR1
CTDSPL	ELN	CRIPT	DAGLA	GLRB	GGNBP2	CDKL1	CEP44	CCDC88A	C1GALT1	ZADH2	GIGYF2	ALDH1L2	KCNQ1	CD47	AAK1	CSRNP1	APLNR	BMP2	GDNF	AP1AR
EPDR1	HNRNPUL2	DDX54	DENND4B	HIF1AN	IGF2	CLIC5	CIRBP	CD69	CARD8	ACTR8	IKZF2	ANKRD22	LAMTOR3	CDS2	ACER3	CYB5B	APOBEC3F	CABP4	HEATR6	TTC39A
FGFR3	NUTF2	DICER1	DENND5B	KMT2A	KIF5A	CMAS	CMTM4	CDK19	CD80	ANKH	IL16	C8orf59	MAPK9	CEP41	ACTR1A	DDX52	ARHGEF37	CAMKK1	LST1	HS3ST2
FZD5	SLC18A3	DIS3L2	DLG4	KPNA1	MDGA1	CYTH3	CNOT6L	CLTC	RAB6B	ATF7IP	ILDR2	CIT	METAP2	CHTF8	ACVR1B	DIXDC1	ARIH2	CD1D	MAP3K1	BAZ2A
FZD8	SZRD1	DRP2	DOCK9	LPCAT1	PDZD4	DDX3X	CNR1	CSF1	CDC42SE1	BAZ2A	MFN1	FAM217B	MGAT4A	CIITA	ADAMTS4	EDEM1	ASIC1	CD276	MAPK8	KBTBD8
HS3ST2	TMEM92	ETV6	EIF4EBP2	LRRK2	VAMP7	FAM175B	CREB1	CSNK1G1	CDIPT	BCL2L13	NCR3LG1	KIAA1456	MRPL22	CLEC4E	ADAT1	EZR	ATP6V1A	CD3EAP	MORC3	FGFR3
KBTBD8	TUBGCP3	FMNL3	EYA3	MAGI1	WHSC1	FAM49A	CSGALNACT1	CUL3	CDK12	BEND4	NFASC	MCMDC2	PKD2	CLIP2	ADCY5	FBLIM1	B4GALNT1	CEP170B	NPAT	CTDSPL
MBNL1	RAMP3	FOXN1	FAM174B	MFNG	ATG7	FRS2	DAGLA	DCBLD2	CDKN2AIP	BRWD1	NFATC2IP	NCOA6	PRRG1	CORO2A	AEN	FBXO32	BCAT1	CNNM4	NT5C3A	RAVER2
MTOR	ABCB8	GANC	FBXO28	MSL2	HIF3A	GNB4	DDX5	DCP2	SKA2	CACNB4	OTUD7B	SCN8A	RRAGD	CREB1	AFF2	FGF1	BCKDK	CRIP2	P4HB	SMARCA5
NR6A1	ABCF2	GCNT1	HTR2A	PLCB1	KLF7	GRIN2A	DNAJC6	DDX6	TANC2	CASP14	PIANP	SLC10A7	RSBN1	CSNK1G1	AKT2	FUT9	BET1L	CRTC1	PLD2	MTOR
PPP3CA	ACACB	GRIP2	JPH1	PRKCE	PCYT2	GUCY1A3	EHF	DENND4C	SMARCD2	CENPI	PPP1R12B	VTCN1	RYBP	CTDSP2	ANAPC11	HECTD1	BRPF3	DCX	PLEKHG2	FZD8
RAVER2	ACAD8	HIF1AN	KIAA0355	PTPRJ	RAP2B	HCN1	FAXC	DEPDC1	COL4A4	CHMP1B	PPP1R16B	VTI1A	SCN1A	DGKI	ANGPT2	IL20RB	C19orf25	DDR1	RINL	PPP3CA
SMARCA5	AGAP1	HMG20A	KLHL18	QKI	ZNF74	HECTD1	FLRT2	ESR1	COX10	CLEC1A	PTPN1	C6orf223	SPRED3	ETS1	ANKMY2	IL2RB	C1orf21	DIRAS1	STARD13	MBNL1
TAOK1	AGPAT4	JADE2	MAP3K3	RAB11FIP1		HMBOX1	FSD1L	FAM78A	CTBP2	CLIC5	RAB3D	CD47	TMX3	FAM76A	ANKRD10	KCNE4	C9orf3	DNAJC24	TCTN3	ZZEF1
TTC39A	AKAP13	KCTD15	MBTD1	SATB2		IGSF3	GABRB2	FBXO28	CTBS	CNP	SEC14L2	CDH11	TUBB1	FANCI	AP2S1	KCNJ1	CAPN6	DTWD2	TMEM38B	TAOK1
ZZEF1	ALDH6A1	KLF13	MTF1	SCMH1		IL17D	GFM1	FBXO48	CYB5D1	COL12A1	SIAH3	DAAM1	USP37	GDF11	AP3S2	KLHL42	CBFA2T2	DUSP13	APBB2	AGO2
	AMPD2	KLHL6	MYO6	SECISBP2L		IL17RD	GUCY1A3	FRMD6	DBX2	CSNK1G3	STK10	GAB2	YWHAZ	GNG7	AP5M1	LCORL	CBL	F11R	BMPR2	FZD5
	ANGEL2	KLRC2	MYRF	SRGAP1		IMPAD1	HDAC9	FXR1	DCUN1D4	DENND5A	TEF	RAPGEFL1	ZNF606	GORASP1	APAF1	LRRC8B	CBX5	FBXL20	C11orf70
	ANKFY1	LFNG	NEDD9	TFDP2		KIAA1715	IMPACT	GADD45A	GFRA1	ENGASE	TMEM107	RNF125	TIMM23B	IL22RA1	APOBEC3F	MACC1	CCSER2	FCHSD1	C9orf69
	ANKRD40	LIMD2	NSUN4	TNPO1		LANCL1	KLF13	GJA1	DSC1	EPT1	UBN2	SLAIN2	ABAT	KHNYN	APOPT1	MBNL1	CDCA7L	FLT4	CALN1
	APOLD1	LRTOMT	NXPE3	TRAK2		MAGED4	L2HGDH	GMFB	RERE	ETS1	ZNF629	SMAD2	ABCE1	LATS2	APPL1	MMP16	CDK2AP1	FUS	CBX6
	ARFGAP1	MAP3K10	PAPD5	UBIAD1		MAGED4B	LCORL	HABP4	GDNF	EXTL3	ZNF687	SORCS1	ABHD17B	MARCKS	AQP6	MOG	CELF1	GDNF	CCL28
	ARL8B	MAP3K9	PCSK5	VEGFA		MMP24	LDB2	HBP1	HMGCS1	FADS1	ANO3	TBL1X	ABHD5	MED20	ARFRP1	MYO1A	CELF3	GEM	CHRNA5
	ARNT2	MAP6	PHACTR2	ATXN1L		MSANTD4	LHFPL2	IRF1	EIF5AL1	FOXN3	ARHGAP25	TET3	ABI2	MFAP3L	ARHGEF4	NAT1	CHD6	GGCX	CTSO
	ARNTL2	MAPKAPK2	PLAGL2	C6orf222		MTMR9	LPAR1	KBTBD8	STRBP	GAS7	ASB2	TMEM115	ABTB1	NPTX1	ASB16	NEDD4	CHORDC1	GJA4	CWF19L2
	ATL2	MBD1	PTGFR	CCNY		PLEKHA8	LYPD6	KCTD20	FAM168B	GCA	CAPN5	WIPF3	ACACB	NUDT2	ATL3	NFASC	CHRDL1	GRIN1	CYP4F3
	ATL3	MCL1	RAB11FIP4	CHCHD3		POGLUT1	MAGI3	KMT2C	FAM196A	GEMIN8	CBX1	ZNF507	ADAM22	PMM2	ATP1A2	NUFIP2	CNP	GTF2E1	EBF4
	ATP2B2	MFHAS1	RAB14	CLOCK		PRPF38B	MAPK1	LRCH1	FBXO28	GMPPA	CDCA7L	ZNF740	ADARB2	PPFIA4	ATP2A2	PAK3	COLQ	HLA-DQB2	EDNRB
	ATP6V0E1	MFN1	RFX3	CYTH3		PTBP3	MTF1	LRP6	FKBP1A	GOSR1	CERS3	ABHD17B	ADAT1	PPM1M	ATP6V0B	PPP1R3C	COX15	HLA-G	EIF4E3
	ATPIF1	MLLT6	RLIM	FAM126A		RASSF3	MYO5A	MAML1	FZD3	GPR107	CTSV	AFF3	ADAT2	PTPRJ	ATP6V0E2	PRKCI	CREB1	HOOK3	ENAH
	AZU1	MTSS1L	RREB1	GABRA4		SEPSECS	NCOA3	MAP3K9	ZNF248	HES6	DDX42	ARHGAP44	ADCYAP1R1	PURB	ATP8A2	RAD21	CREB5	HPS1	ERN1
	B3GALT5	MTUS1	RTKN	GIGYF2		SLC36A1	NDFIP1	MAPK1	GNG7	HEYL	ELOVL7	ARHGAP5	ADH7	RAB3D	ATPAF1	REEP3	CRKL	ILF3	FAM192A
	BAIAP2	NBPF9	SERINC5	JADE1		SLC36A2	NRP1	MAPRE3	RAD54L	HFE	ENDOV	ARID4B	ADNP	RNF185	B3GNT7	SLC16A2	CSNK1G3	INPP5B	FAM229B
	BBIP1	NIPAL4	SERPINE1	KCTD12		SNX4	NYAP2	MDM4	GRHL2	HOXA3	ETV6	ARMC8	ADORA3	ROBO2	B4GALT1	SLC39A9	CTNND1	ISY1-RAB43	FBXW5
	BCAS3	PLEKHM3	SLC25A25	KDM4B		STRBP	PCDH11Y	MEOX2	PDE7A	HTR4	FAM169B	ATXN7L3	AFF2	SLC1A4	BCAP29	SRGAP2	CX3CR1	ITGA10	FMN1
	BCL2L12	PRTG	SLC8A3	MTR		TOR1B	PCGF5	MLLT6	SESN3	ICMT	FGF5	BCORL1	AGAP1	SLC5A12	BCL2L13	TLK1	CXorf23	KBTBD12	GPR173
	BCR	RABL6	SMAD3	PROX2		UBN2	PDE10A	MMGT1	IGFBP5	KCNRG	FUK	BTAF1	AGK	SMARCAD1	BSND	ZNF460	CXorf36	KCNA6	HNRNPA3
	BIRC5	RNF144B	SPTLC2	SERF2		WDR26	PI15	MYBL1	INHBC	KCNS1	FYTTD1	BTBD3	AGPAT1	SMPD3	BTN3A1	ATF7	CYP8B1	KHK	IGF2BP1
	BLCAP	RPL28	SRGAP1	SHISA6		WDR72	PKN2	MYT1L	ITGA9	KCTD20	GPR153	C5orf64	AIM1	SNX33	C12orf43	BCL11A	DDX17	KIAA0930	IRF1
	BRD4	RYBP	STAM	STK38		WIPF2	PSD3	NOS3	JAZF1	KCTD5	HDX	CAPRIN1	AKT2	SPOPL	C12orf49	ABL2	DLG4	KIF17	MAP2K4
	BRF1	SEC14L2	TBC1D14	TRIP12		ZFP90	RICTOR	NUP133	KAT6B	KIF3B	HHAT	CELF2	ALKBH1	SREBF1	C1orf116	ACOX1	DNAJC27	KIR2DL1	MGAT4A
	BSPRY	SETD6	TBPL1	ZNF606		ZNF282	RNF44	PDIK1L	KCNA6	LYNX1	HTR7	CNKSR2	ALPK3	STC1	C1orf159	ACSF3	DPYSL5	KIRREL3	MLH3
	BTBD9	SLC45A3	TLN2	ABHD10		ANTXR1	RORA	PHF12	MTDH	MARCKS	IKZF4	CSPG5	ALS2CL	TBC1D9B	C1QTNF6	ADAMTS5	EFNB1	KPNB1	NPTX1
	BTLA	SLC6A17	TM9SF4	ABI2		MAPK9	SHANK2	PIK3CB	KIF3A	MC2R	IST1	DOCK3	ALX4	THBD	C22orf39	ADARB1	ELFN2	LENEP	NR2C2
	C1QL1	SLC7A1	TPM3	AEBP2		PLCH1	SP2	PLCB1	RNASEH2B	MFNG	KCNK6	DYNLL1	AMOTL1	TMEM87A	C2CD4A	ADAT1	F2RL2	LIF	OBFC1
	C1QTNF6	SOGA1	TULP4	AFF4		SPDYE5	SPRY4	PRKAA1	ZNF793	MKL2	KHNYN	FAT3	ANKRD23	WDR41	C6orf223	ADCYAP1R1	FAM131B	LMOD1	OXTR
	C6orf223	SPRTN	UBN2	ARHGAP24		A1CF	TAF1	PTEN	MBTD1	MVD	LZTS1	FGF9	ANKRD45	ZFP36	C9orf3	AFF1	FAM214B	LRP8	PARP15
	C8orf82	SULT4A1	USP31	ARRB2		ABCA5	TAOK1	PTGES3	MMGT1	NBPF1	MAP3K9	FOXO1	ANTXR2	AAR2	CALM3	AFF2	FBLN1	LRTOMT	PDGFRA
	CACNA1C	TGOLN2	ZBTB33	CCDC85C		ABCD3	TEC	PTPN4	ZNF322	NBPF11	MDFIC	GPR153	AP1G1	ADAMTS1	CAMSAP1	AGGF1	FBXO21	LSM12	PDK3
	CACNG2	TLE3	ZFHX4	CDH19		ABHD12	THRB	RAB34	NAA50	NBPF15	MEGF8	GPX8	AP1S3	ADD1	CAPN11	AK4	FBXO41	LY6G5C	PIGG
	CCDC127	TMPRSS13	ZNF423	CDH7		ABI2	WASL	RAB9B	NKD1	NBPF20	NRIP1	GRHL2	AP2B1	AP2B1	CAPN6	AKT1S1	FBXW11	MAP3K1	PIK3R1
	CCL22	TNFAIP8L1	ACAD8	CREB1		ABLIM1	ZBTB43	RASSF2	SHISA5	NBPF9	NUP210	H3F3B	AP4E1	AP2M1	CAPNS1	AMER2	FCHSD2	MDGA1	PPP1R3B
	CCNF	TRIM71	ADAM28	DDX6		ACER2	ZNF250	RNF145	PLEKHM3	P2RY2	PAPD5	INPP5K	APOL6	AREL1	CASP10	ANKRD28	FOXP4	MGLL	PPP2R2A
	CD82	TSPAN11	ANKRD33B	DGCR14		ACTC1	ZNF280D	RRAGD	PPP1R10	PAICS	PLEKHH2	IRX5	ARFIP1	ARHGEF39	CASP2	AP5B1	FRA10AC1	MLEC	PRDM16
	CDC37	USP37	APLF	E2F1		ACTR3	2018-03-06	SBF2	PRICKLE2	PCYT2	RASSF1	MARK1	ARHGAP24	ATG9B	CBFA2T2	APBB2	FUT2	MMP14	RBBP9
	CDK4	VPS37C	ATXN7	EIF4E		ADAM22	BOC	SKIDA1	RCAN2	PDZK1IP1	RET	MYLK2	ARHGAP32	BAG1	CBFA2T3	AQP1	FXYD6	MRPL49	RNF150
	CDKN2A	XKR7	BCAT1	ELK3		ADAMTS17	GNPDA2	SLC35F3	RFX7	PIP4K2B	RNF144B	NCKAP5	ARHGAP44	BCL2L14	CCDC103	ARHGEF37	GALNT10	NCS1	RPL27A
	CELF1	ZC3H12B	CARD8	EMP2		ADCY9	ACTR8	SLC44A1	RPL17-C18orf32	PLXDC1	RYR2	NR2C2	ARIH2	BTG2	CCDC127	ARIH1	GAPVD1	NFATC3	RRP36
	CELF2	ZNF385A	CD109	ENTPD1		ADCYAP1R1	ADAM28	SLC6A6	SEH1L	POFUT1	SDR16C5	PIK3R1	ARNT2	C10orf99	CCDC59	ARL10	GFI1	NPAP1	S100B
	CELF5	ZNRF3	CDK14	EPB41L1		ADD2	ADAT2	SLMAP	SLC25A21	POPDC2	SELE	PPP3CB	ASB1	C2CD2L	CCNG1	ARL4D	GIGYF2	NREP	SEC14L5
	CEP57L1	ACER2	CHRNB2	EPS15		AGFG2	ADCYAP1R1	SMCR8	STK10	PPP1R9A	SLC14A1	PRRC2C	ATF6	CAPRIN1	CDC42EP4	ARNTL2	GOLGA6L1	NRGN	SGSM1
	CFL2	ALPK3	CNDP2	ETF1		AGO1	AFF4	SMOC1	SYT9	PPP2R4	SLC5A3	PTEN	ATP8A1	CAPZA1	CDIP1	ASB4	GOLGA6L6	NSMF	SH3TC2
	CHRNA4	ANKRD33B	COMMD9	FAM155A		AIDA	AGO1	SMOC2	TFCP2L1	PRKCB	STAC2	RASSF3	ATXN7L1	CCDC149	CDS2	ATAD1	GPATCH3	NTRK2	SLC26A1
	CIRBP	ATP10D	DDX54	GJC1		AK2	AGPS	SNX27	THAP2	PRX	THRB	REV1	B3GALT5	CD44	CECR1	ATE1	GTPBP1	NUDCD3	SLC9A7
	CLN6	CDC42SE1	EIF5	GPATCH2L		AKT3	AK2	SOCS6	TM9SF3	PTPN1	TNPO1	SLC12A5	B4GALNT3	CDC42EP2	CENPB	ATG16L1	GXYLT1	NUTM1	SMG7
	CMBL	CDK16	EML5	GPR135		ALG10	AKAP6	SOS2	TRIM27	RAB11FIP4	TRMT1L	SP5	BAAT	CDH13	CEP57L1	ATG5	HMBOX1	NXPH3	SMIM14
	CNBP	CSNK2A1	ENC1	GRAMD1C		ALG10B	AKT3	ST18	ZNF532	RALGAPB	TRNP1	SRSF3	BAG1	CEBPG	CERK	ATP11A	HMGN4	OS9	SNX1
	CNKSR3	CYTH1	EPHA4	H2AFJ		ALKBH1	ALDH1A3	STX6	ZADH2	RBM28	TTYH2	ST5	BCL2	CHRNB2	CLEC11A	ATP11B	IDO2	PBX1	SPRY3
	CNN1	DDX42	FAM104A	IL6ST		ALKBH8	ANP32A	SYBU	ZFHX3	ROCK2	TXLNG	STK4	BCL7A	CNOT6	CLIP2	ATP2B4	IQSEC2	PCDH11X	SREK1IP1
	CNR2	DPH2	FAM126B	IPO7		AMER1	AQP4	SYT6	ZNF629	SH2D7	UBE2R2	TENM2	BEND4	CPEB3	CLRN1	ATP6V0D2	ITGAL	PFKFB2	STK16
	CNTNAP2	DRAM2	FAM222B	KAZN		AMOT	ARL10	TAF4B	KALRN	SLC35B4	UGT3A1	TOB1	BET1L	CTBP2	CMBL	ATP8A2	ITM2C	PGAM5	STXBP6
	COL8A2	EIF5A2	GJA3	KCNB1		AP1AR	ARL8A	TBL1XR1	BVES	SLC35D1	UNC80	TSC22D2	BMS1	CYB561A3	COX20	B3GAT1	KDSR	PGPEP1	SYNJ2BP
	CORO6	FAM107B	GRIK4	KLF7		APBB1IP	ASAH2	TOM1L2	ZBTB8A	SLC37A2	ZSWIM5	TWF1	C10orf128	DCAF5	CREB5	B4GALT7	KIAA1644	PIM3	SZT2
	COX16	FAM78A	IKZF5	LBH		AQP10	ASAH2B	TSC1	GPM6B	SLFN11	ZXDC	TXLNG	C14orf105	DCHS1	CSNK1A1	BBS1	KIAA2022	PLEKHM1	TADA2B
	COX19	FBXO10	KCNA6	LDB3		ARF3	ASB5	UBE2D2	ABCC5	SMIM7	AAK1	UBE2N	C14orf132	DDR2	CTSB	BCL11B	KIF1A	PPM1F	TCEANC2
	CRAT	FRMD5	KCNK9	LHFPL2		ARHGEF37	ASXL1	VPS37A	ABL2	SMUG1	ABAT		C15orf52	DDX23	CYP2B6	BCL2L1	KIF21B	PPT2	TLCD2
	CREB3L2	KCTD21	KIAA1549L	LRP4		ARL5A	ATAD1	WHSC1L1	ACPP	SNURF	ABCC1		C1orf226	DYRK1A	DDX19B	BCL7A	KRT74	PRDM6	TMEM132B
	CRISPLD2	MAPRE2	LRCH2	MDM4		ARMC10	ATRN	ZDHHC23	MOB4	SPNS2	ABCG4		C1orf52	FAM115A	DENND5A	BDKRB2	LASP1	PRND	TPCN2
	CRTAP	MTF1	MARCKS	METTL21B		ARPP21	ATXN1	ADCY1	ACVR2B	ST3GAL6	ABL2		C1QTNF1	FAM151B	DNAJB12	BFAR	LCP1	PROP1	TRAT1
	CSK	NR6A1	MTURN	MSI2		ASH1L	ATXN3	CAMK2D	GEN1	SYT11	ACOT9		C1QTNF7	FAM154A	DNAJC24	BNC2	LDLRAP1	PRR14L	UBE2QL1
	CTDSP1	NRXN1	NOTO	NFIX		ASPH	ATXN7	CAMTA1	ADAM12	TANGO2	ACP2		C2orf50	FYCO1	DOCK5	BNIP2	LRRC15	PTPN23	UBN2
	CTNS	NUP210	NRXN1	NR6A1		ASXL2	BAG5	CDH13	OTOF	TBC1D16	ACTC1		C3orf14	G3BP2	DSCR3	BOD1L2	LRRC59	PUM2	VTI1A
	CTSZ	OAZ2	PARP8	NSUN5		ATCAY	BCL2L15	EDEM1	ADAM22	TBC1D22B	ACTN4		C3orf58	HS2ST1	DTD2	BTBD3	LTN1	RAB11FIP1	XKR4
	CUEDC1	OLFML2A	PEX2	PAQR5		ATF7IP2	BCORL1	FAM120B	DNAL1	TBC1D30	ADAM22		C5orf22	IGF1R	EIF4E	BTG1	MAML3	RAB1B	XRCC5
	CYB5D2	PMM2	PHF20L1	PARD6B		ATP2B2	BEND6	FAM45A	ADAMTSL3	TCP10L	ADARB2		C5orf28	IGSF11	EMC1	C12orf66	MBD6	RAB43	ZNF445
	DAGLA	PPP1R12B	PICALM	PFKFB3		ATP2C1	BLCAP	G0S2	ADAT1	TFDP2	ADAT1		C6orf106	KDM5A	EMP2	C14orf180	MGAT3	RAVER1	ZNF516
	DBNDD1	RAB3D	PPM1A	PGAP3		ATP6V1D	BNC2	MAGI2	ADCY5	TMEM120B	ADCYAP1R1		C6orf223	KIAA0825	ENAH	C17orf80	MMRN1	RBM43	ZNF74
	DEXI	RBM20	PRDM2	PHLDA3		ATP7B	BNIP2	METTL14	ADCY9	TRAPPC10	ADRBK2		CA12	KLC4	EPHA10	C1RL	MOB3C	RNF26	ZNF787
	DNAJC15	RFX3	PTGR2	PI16		BACH2	BOD1L2	MPHOSPH9	ADD2	TRAPPC3	AFF1		CABLES1	LYNX1	EPT1	C2orf68	MRPS11	RNF8
	DUS2	SCN4B	PTP4A2	PLCL1		BBX	BPTF	MYLK4	AEBP2	TSPAN3	AFF4		CACNA1E	MAGEC1	F11R	C5orf63	MUL1	RTN3
	DUSP13	SERTAD3	RAB23	POU2F1		BCAP29	BRCC3	PDK1	AFAP1L2	TSPYL5	AGPAT3		CALN1	MAP3K9	FAM169B	CA5B	MXI1	SAMD14
	DUSP2	SH3TC2	RAD51B	PPM1H		BCL2L11	C11orf87	PHKA1	C12orf76	UBR1	AGPS		CAPN6	MARVELD1	FAM180A	CAB39	MYRF	SEC16A
	EDN3	SLC25A15	SHISA9	PRKCA		BDP1	C1GALT1	PXYLP1	AGO1	URM1	AIPL1		CBLN3	MAT2A	FAM26E	CACNG8	MYSM1	SEPT3
	EFCAB1	SLC7A6	SLC1A4	PRMT6		BIRC5	C1orf21	SLC6A4	AGO4	USP47	ALG1		CCDC141	MEGF8	FBXO31	CADM1	NCS1	SEZ6
	ELFN2	SNX27	SLC38A11	PROX1		BMF	C3orf14	STEAP4	AGPAT1	VPS39	ALPK3		CCL11	NAA11	FECH	CADM2	NFASC	SH3D19
	ELK4	STARD13	SMIM12	PTEN		BRWD1	C4orf33	UBFD1	AHCYL2	WFDC1	ALX4		CCSAP	NAV2	FEM1A	CALCRL	NGFR	SLC25A34
	ELMSAN1	STAT3	SYNJ1	RAP2B		BRWD3	C4orf46	XK	AKT3	WWP2	AMER1		CCSER2	NDFIP1	FLAD1	CALML4	NTRK2	SLC35F5
	EMP2	SZRD1	THPO	RBM8A		BTBD9	C5AR1	ZNF555	RUFY2	XPNPEP3	ANGPT4		CD109	NDUFV3	FOXK1	CAPZA1	NTRK3	SLC41A2
	ENG	TBC1D1	TIRAP	RGPD4		BTN2A2	C8A	ZNF853	ALDH16A1	XPOT	ANK1		CD274	NKAIN1	FRMPD3	CASK	OPCML	SLC6A8
	ERC1	TEF	TMOD2	RNF157		C10orf54	CADM1	ACVR1C	ALG10B	ZDHHC3	ANKRD9		CDCA8	ONECUT2	FSBP	CASP10	OS9	SMPD3
	EXOC7	UBE2R2	TXNDC9	SEMA7A		C17orf51	CASC4	ADCY2	AMBN	ZHX3	ANO2		CDH19	PKNOX1	FXN	CASP9	PABPC5	SPECC1
	EXPH5	USP2	UBE2D3	SLC5A3		C18orf54	CBL	AFF3	BACE1	ZNF79	ANPEP		CDH5	PLA2G4C	FXYD2	CBL	PADI2	STK38
	FAM19A5	VDR	UBR7	SLK		C19orf12	CBX6	BACH2	AMER2	AHNAK	AOC3		CDIPT	PML	FXYD6-FXYD2	CCDC149	PALM2	SUPT16H
	FAM214B	ZFYVE1	UFM1	SRSF10		C1orf116	CCDC141	BCL2L11	ANGPT4	C14orf132	AP5S1		CEBPG	PNPLA5	FYTTD1	CCDC6	PAPOLG	SYT15
	FEM1A	ABAT	WDR20	STON2		C1QTNF3	CCDC25	CALB1	PRSS16	C16orf80	APLN		CEP41	PPME1	FZR1	CCDC68	PCYT1B	TEX261
	FKBP9	AKAP13	ZC3H11A	SULF1		C21orf58	CCND2	CAST	ANKDD1B	C19orf25	AQP6		CEP85	PTPRF	GALNT4	CCND2	PICK1	TMEM150A
	FOXN1	ARF3	ZNF106	TBC1D13		C7orf49	CCS	CBLB	IGF2BP1	C2orf48	AQP7		CHRNB4	RASL10B	GATSL2	CD300LF	PIK3C2B	TMEM178B
	FZD3	ARID3A	ZNF550	TBX3		C9orf152	CDH11	CNR1	ANTXR2	C9orf169	ARC		CLCC1	RLN1	GGA2	CD36	PIP5K1A	TMEM241
	GATAD1	ATXN3	ADAMTS2	TCEA2		C9orf3	CDH19	CREB5	AP3S2	CEP19	ARFGAP1		CLEC1B	RLN2	GIMAP1	CD84	PLA2G2D	TOMM40L
	GATSL2	BAK1	AFF3	TMEM136		CA5B	CDH6	DCUN1D4	APLN	CHCHD7	ARFGAP2		CLIC5	RNF187	GPR141	CD96	PLEKHA1	TRAF3
	GBP2	BCL2	AGPAT3	UBR1		CAB39L	CDK19	DGCR14	APOL6	CHRNA4	ARHGAP40		CLIP2	RNF19A	GPR155	CDC14B	PLEKHG5	TRIM26
	GBX2	BCL2L2	AKIRIN1	UNC5D		CACNA2D2	CFL2	DGKH	AQP9	CKAP5	ARHGEF2		CLSPN	RNGTT	GRB2	CDK6	PML	TRIM5
	GCC2	BIN2	AKT3	WWC2		CACUL1	CHST6	EFNB2	ARHGAP11A	CNTN4	ARHGEF9		CNNM2	SAMD10	GREB1	CDK9	POLDIP3	TRIM67
	GDE1	C15orf39	ANKRD52	ZDHHC9		CADM2	CLASP2	EIF4E3	RBM14-RBM4	DEXI	ARID3A		COL23A1	SELV	GSK3B	CDON	POU6F1	USP13
	GFRA1	C6orf47	ARHGAP26	ZEB2		CAMKK2	CLDN19	ELL	ARHGAP29	ESPN	ARID3B		CRISPLD2	SEMA4G	GTDC1	CDS2	PPP1R16B	WFDC8
	GGCX	CDKN2B	ARL11	ZNF148		CARD8	CLEC16A	ERBB4	RBM4	FOXK1	ARMC5		CRTAM	SLC45A3	GTF2H5	CECR2	PPP1R9B	WNK4
	GJC1	CDS2	ASPHD2	ZNF436		CASP9	CLIC4	FAM222A	ARHGAP44	GDE1	ARNT		CTLA4	SMARCC1	HAUS2	CELF3	PRDM9	WNT11
	GLT1D1	CHAMP1	ATP6V0B	ZNF652		CBX5	CNNM1	FMNL3	WDR76	GRIK2	ARNT2		CTSC	TBC1D13	HCAR1	CEP128	PRKCA	XIRP1
	GNG7	COL11A2	ATXN7L3	ABCD2		CCBE1	CNTLN	FOXP1	WDR72	HUWE1	ASPG		CWF19L2	TENM2	HLCS	CHD7	PSD2	ZBTB20
	GOSR1	DCP1A	BAZ2A	ABHD17B		CCDC130	COIL	FSD1L	PARP15	INPP5A	ASRGL1		CX3CR1	TEX261	HMG20A	CHIC2	PSKH1	ZBTB3
	GPATCH2	DOCK3	BSN	ACSL1		CCDC149	COL19A1	FUT9	ASAH2	KAT6B	ATP11B		CXADR	TMEM104	HN1L	CHMP3	PTPN7	ZNF418
	GPBP1	FNDC3B	BTG1	ACTB		CCDC25	CPD	FZD3	ASAH2B	KBTBD11	ATP1B4		CXCL12	TNS1	HOXB5	CHRDL1	PTPRJ	ZNF490
	GPR68	FOSL2	CA12	ADAMTS9		CCDC50	CPS1	GATAD2B	ATG12	KHSRP	ATP4A		CYB5D1	TRA2B	HSD17B13	CHST3	RAB2B	ZNF493
	GRAMD1B	FRAS1	CACNB2	AMOT		CCND2	CREB3L2	GPC6	ATG4B	KLLN	ATP5J2-PTCD1		CYLD	TRPM6	HSPB7	CLVS2	RAB5B	ZNF629
	GRB2	GAB2	CADM1	ANGPT2		CD209	CROT	GRID2	ATL2	LRRC25	ATP8A2		CYP4F3	TSKU	ICOSLG	COL26A1	RAPGEF2	ZNF793
	GRM4	GDNF	CAMK2D	ANKRD50		CD22	CRP	HOMER1	MME	MARVELD1	ATXN7L3		CYTH3	TTC28	IDS	COPS7A	RASSF1	ANO6
	GRWD1	GFOD2	CAV2	B4GALT6		CD226	CTSS	HOOK3	ATP11A	MTRNR2L8	AVPR2		DAG1	TXLNA	IL12RB1	CPPED1	RBM4	CXorf36
	GUCD1	GOLGA5	CCDC107	BEAN1		CD36	CYP1A1	IKZF4	TNIK	MYO5C	BAIAP2L1		DBNL	UBE2O	IL17RA	CSNK1G3	RIMS4	FNBP1
	HAP1	GRHL1	CCDC149	C12orf29		CD84	DCC	IQGAP2	ATP1B2	NAT8L	BAK1		DCLRE1B	UBR3	INO80D	CSRNP3	RNF217	KAZN
	HCAR1	HMGB3	CCND2	CADM1		CDC42BPA	DCLK1	ITGA11	TMED4	P2RY8	BCCIP		DCP1A	VPS53	INPP5E	CTBP2	RPL23A	NME9
	HEYL	HMGCR	CCR7	CALCRL		CDH8	DCP2	KALRN	ATP6V1G1	PDCL3	BCKDK		DCUN1D1	VSIG10	IRAK4	CTDSPL2	S100B	SIRT5
	HIC2	HOXD1	CD40	CALU		CDK6	DCUN1D5	KAT7	ATXN7L1	PITPNM2	BCL2L2		DCX	WDR17	IRGQ	CTNNB1	SCD	ABHD2
	HMGA1	IKZF3	CDK6	CASC4		CENPP	DDX17	KIAA1210	ENPP2	POP1	BCL7A		DDHD1	XPO5	ISY1	CTNND1	SDC3	ABL1
	HOXB6	IP6K1	CECR2	CASD1		CERS3	DFFA	LRP1B	AVL9	PSMD1	BIN3		DDX11	YDJC	ITGA3	CXCR6	SDR9C7	ABL2
	HUS1	KCNJ9	CFL2	CBX1		CGGBP1	DGKH	LYSMD2	POLR2E	PTCD2	BIVM		DEFB134	ZCCHC11	KCNJ2	CXorf36	SENP5	ACBD7
	IFNAR1	LUZP1	CLEC16A	CDC27		CHCHD4	DIRC2	MAPK6	ZNF619	PTCHD2	BRAT1		DGKH	ZCCHC17	KCNN3	DCAF8L1	SEPT6	ACER2
	IKZF2	MAF	CLMN	CDK14		CHM	DISC1	MIB1	FAM120C	RAB36	BTBD7		DHRS12	ZNF490	KDELR1	DCBLD1	SESN2	ACER3
	ING1	MAN1B1	CRK	CDK19		CHRAC1	DKK3	MTMR12	BACH1	RNF217	BTC		DNAJB12	ZNF84	KIAA1147	DCLK1	SH3RF2	ACSF3
	IRAK1BP1	MAP3K3	CRNKL1	CENPF		CHST10	DNAJC10	NACC2	BACH2	SLC22A3	C10orf105		DNAJC24	CTNS	KIAA1257	DCX	SHISA7	ADAMTS8
	IRGQ	MBNL3	CTNNA2	CHIC1		CKAP2	DOK6	NCOA3	BCAP29	SLC2A10	C14orf132		DRAM2	DNAI1	KIAA1328	DDX17	SIRPA	ADARB2
	ISM2	NCLN	DCUN1D1	CHN1		CLCN4	DR1	NFATC2	BRPF3	SLC44A2	C16orf58		DSC1	SNX21	KIF21B	DGKQ	SLAIN2	ADCYAP1R1
	KAT7	NEO1	DDX17	CLDN11		CLCN5	DSTYK	NR3C2	BCDIN3D	SPG7	C17orf107		DTL	MAPK9	KLF8	DIO1	SLC25A10	ADIPOQ
	KATNAL1	NRG3	DDX6	CLTC		CLMN	DUXA	OTUD3	BCL2L2	SPSB1	C17orf51		DTX4	PGPEP1	KLHL11	DLGAP4	SLC25A29	ADM2
	KBTBD12	NUDC	DNAL1	CNIH1		CLVS2	DVL3	OTUD4	BIRC5	SUMO3	C17orf96		DUSP13	EGFR	KLHL24	DNAJB1	SLC25A45	ADORA1
	KCNE3	ONECUT2	EIF4E3	CPEB2		CMTM4	ECE1	PAFAH1B1	RAB30	TCF7L2	C19orf12		DUSP14	OCRL	KSR2	DNAJC30	SLC35C1	ADRBK1
	KCNJ11	OTUB2	ELK3	CSF1		CNDP2	EIF2AK2	PAX6	BOD1L2	TIMP3	C19orf54		DUSP9	TLR4	LDHD	DPP6	SLC36A1	AEN
	KCNJ12	PDK3	EPT1	CXorf21		CNKSR3	EIF4E3	PCYT1B	KIAA0141	TMEM161A	C1orf226		DZIP1	IL23R	LEP	DPYSL5	SMARCD2	AFF3
	KCNK13	PIK3C2B	ERBB4	DDX5		CNOT6L	ELK4	PDE5A	KCTD16	TRAF3	C1QTNF1		EAF1	FGFR1	LGALS9B	DSCR3	SMIM12	AGPAT4
	KCNK3	PIP4K2B	ERMP1	DGCR8		CNTN4	EML1	PFKFB3	BTF3	WDR38	C20orf194		EBF4	VCPIP1	LGALS9C	DTX4	SOAT1	AHCYL1
	KCTD11	PLEKHA8	ERN1	DLG2		COG6	ENAH	PLCL2	PPARGC1B	ZIC4	C2orf91		EDA	ARHGAP44	LHX4	EEFSEC	SREK1IP1	AIFM2
	KHDC3L	PPM1A	ETS1	DSC2		COL14A1	EOGT	PLXDC2	SYNPO	ZNF268	C6orf47		EIF2AK2	LRRC14	LMNA	EHD2	SRPK2	AK1
	KHK	PPM1H	ETS2	DUSP7		COLEC10	EPPIN-WFDC6	PPARGC1A	C12orf66		C7orf49		ELOVL7	FAM155B	LMX1B	EIF4E3	SUMF2	AKAP6
	KIAA0141	PPT1	FLT1	ELMSAN1		CPNE3	ERC1	PPP2R5E	SAP30L		C9orf91		ENAH	F2RL1	LONRF2	ELF4	SYT13	AKT2
	KIAA0930	PSME3	FRS2	ENPP4		CPT1A	ERI1	PRNP	C15orf38-AP3S2		CA12		ENTPD1	ZBTB40	LPCAT3	ENAH	TACC1	AKT3
	KLHL11	RAB22A	GATSL2	EPB41		CREB1	ERP44	PRR14L	C18orf54		CALML4		ENTPD5	NAA60	LRCH3	ENDOD1	TBC1D24	ALDH6A1
	KLHL24	RAB6B	GCLM	ERRFI1		CREB3L2	ETV6	PTPN14	C19orf35		CALN1		EPB41L4B	PRKAR1B	LRRC10B	ENOSF1	THEM6	ALG10
	KLHL36	RAD54L2	GDPD5	ESRRG		CREBRF	EYS	RASAL1	CLEC2D		CAMK2B		EPHA6	SNX1	LRRC27	EPB41L5	TIMM10B	ALOX15B
	KLK9	RFFL	GJB7	EVA1C		CRKL	F2RL1	RMND5A	C21orf91		CBX5		EPN3	PAPOLG	LRRC28	EPG5	TMC6	ALS2CL
	KPNA6	RFX5	GK5	EZR		CRY2	FAM117B	RNF165	CACNA1E		CBX6		EPT1	ADD2	LTBR	EPGN	TMEM100	AMER3
	LACE1	RIMKLA	GPHN	FAM104B		CSNK1G1	FAM168B	ROCK2	CACNA2D1		CBX7		ERC1	EPB41L5	LYN	EPHA7	TMEM104	AMHR2
	LCNL1	RND2	HCN1	FBXO22		CTSB	FAM204A	RPRD1A	CACUL1		CCDC113		ERCC6L2	PRPF40A	LYPD3	EPHX2	TMEM127	ANAPC7
	LDLR	RS1	HIPK3	FOXF1		CUL3	FAM73A	SATB1	CADM1		CCDC149		EREG	ASB13	LYRM2	EPM2AIP1	TMPRSS6	ANKFY1
	LENG8	SLC23A2	HOXC11	FRK		CXXC4	FCRL3	SCUBE3	RAB40C		CCDC174		ERLIN1	TMEM169	MAGIX	ERBB4	TNRC6B	ANKRD13C
	LIF	SLC4A8	HTR1F	FZD3		CYB561	FER	SERBP1	CASD1		CCL22		ETV1	ADCY2	MALL	FAHD2A	TNS1	ANKRD45
	LPAR2	SMAD2	IGF1R	GCC2		CYB561D1	FGF1	SHC3	SPATS2L		CCM2L		EVC	CD109	MAVS	FAIM2	TRAF5	ANKRD53
	LRPAP1	SPATS2	IPO7	GMFB		CYCS	FGF2	SLC25A44	CCDC141		CD109		EXOC6B	GFI1	MBP	FAM102B	TRAK1	ANKS1A
	LRRC20	SRGAP2	KANK2	GRAMD2		CYLD	FMN1	SLC4A5	NRP2		CD244		EXTL3	KCNN3	MCAM	FAM122A	TRAPPC9	AP1G1
	LYNX1	STOX2	KCNJ12	GXYLT1		CYP26B1	FNIP1	SOX21	KLF7		CD300LF		FAM126B	ANTXR1	MCM10	FAM129B	TTC5	AP4S1
	MAFB	TMED9	KCNN3	HERC3		CYP27A1	FPGT	SOX5	CREB1		CD300LG		FAM169B	KCTD16	MCTS1	FAM13A	TULP3	APH1A
	MAG	TMEM135	KIF3A	HIATL1		DBT	FREM3	SPIRE1	CCDC88A		CD5L		FAM173B	SH3TC2	MGAT4A	FAM167A	U2SURP	APOL6
	MAMDC4	TSKU	KLHL11	HIPK3		DCAF10	FTO	SRSF10	CCNE1		CDH6		FAM199X	FKBP4	MILR1	FAM219B	UBE2M	APOLD1
	MAML3	TYSND1	KLHL15	HS3ST1		DCLK1	FUBP1	STX12	TMEM169		CDIP1		FAM57A	NRIP2	MMAB	FAM63B	UBE4A	APTX
	MAP2K3	USP12	KLHL6	HSD17B11		DCP2	FUT4	TACC1	CD200R1		CDPF1		FAM73B	TSPAN9	MMP2	FAM84A	UCK2	AQP2
	MAP2K7	VANGL2	LASP1	HSPA13		DCUN1D1	FZD1	TERF2	NSD1		CEBPG		FAM76B	PIANP	MOB1A	FAM91A1	UGGT1	AQP6
	MAPK1	YWHAG	LDB1	KLF12		DDIT4L	GATAD2B	TES	SQSTM1		CELF5		FAM84B	FAM169B	MOG	FANCC	UHRF2	ARHGAP25
	MBOAT2	ZBTB34	LMBR1L	LAMC1		DDX10	GCA	TGFBR1	MAPK9		CELSR3		FASTKD1	SYNM	MRPS23	FANCF	UNC5B	ARHGAP33
	MDM2	ZFP62	LPIN2	LCOR		DERL1	GCLM	TGOLN2	CD84		CEP41		FASTKD2	RGS11	MTA1	FBXL20	USF2	ARHGEF9
	ME2	ABTB1	LRRC8B	LIMS2		DHFR	GCSAM	TIMP2	CD93		CEP57L1		FAXC	PIGQ	MTA3	FBXO31	USP37	ARIH2
	MFSD8	ACHE	MAF	LIN9		DHX35	GFRA1	TMOD3	CLDN18		CERS6		FBLIM1	LMF1	MTFMT	FBXO42	VAMP1	ARMC8
	MGAT4B	ACSL6	MAP3K7CL	LPAR1		DIRAS1	GHITM	TNRC6B	CDADC1		CGN		FDX1	UBE2I	MTMR12	FGF7	VAMP2	ASB16
	MICALL1	ADD2	METTL21B	LRP1		DNAJC15	GIT2	TNRC6C	PLSCR4		CHAMP1		FECH	UNKL	MYO1E	FGFR1OP	VANGL2	ASXL2
	MKNK1	AGO2	MOCS2	LRP6		DNM3	GJC1	TP63	GYG1		CHD3		FGF1	TELO2	MYO9B	FLRT2	VIPAS39	ATF3
	MKNK2	ANAPC16	MRPL17	LYSMD3		DPH3	GNB5	UBE2W	TM4SF18		CHD7		FOXN2	AMDHD2	N4BP3	FLT1	VPS26B	ATG13
	MLXIP	ARID3B	MSI2	MAGI2		DPY19L1	GOSR2	UGT8	CDC73		CHRNA4		FRMD3	FLYWCH1	NAA50	FMN1	WNT1	ATP10B
	MMP14	ARSI	NAA25	MARCKS		DPY19L4	GPAM	UHMK1	CDCP1		CHST10		FRMD5	PNKD	NCF1	FNDC3B	XKR4	ATP11A
	MRGPRF	ATXN1	NAA40	MED1		DTL	GPATCH2L	UNC13A	CDH1		CHST3		FRS2	FEV	NCKAP5L	FNDC5	ZGLP1	ATP1B2
	MRPS21	BAG4	NFIA	MGA		DTX3L	GPC6	VGLL3	CDH11		CIAO1		FSBP	NEURL1B	NCOA7	FOXE1	ZNF24	ATP2A3
	MRVI1	BAP1	NLGN1	MGAT4A		E2F3	GPR83	ZBTB20	SKIL		CLSPN		FZD5	ARL10	NHP2	FOXK2	ZNF334	ATP2B1
	MS4A3	BSN	NUDT21	MGRN1		EARS2	GRM7	ZBTB7A	SH3YL1		CLU		GAB2	RNF44	NKIRAS2	FOXN3	ZNF418	ATP4A
	MXI1	C17orf103	ONECUT2	MMD		EDEM3	GSTCD	ZBTB7B	CDR2		CMIP		GABRE	SNCB	NME6	FOXP1	2018-03-10	ATP5F1
	MYD88	C19orf38	ORC2	NAA25		EFCAB14	GTF2H5	ZCCHC24	PUM2		CMKLR1		GATS	NSD1	NMNAT1	FRMPD3	ANKRD36B	ATP6AP1L
	MYPN	C1orf210	ORC4	NACC2		EFCAB2	HNRNPA0	ZDHHC7	CDV3		CNBP		GBA	RAB24	NMT1	FTH1	LMNA	ATP6V0D1
	NEUROG3	CASP2	OTUD7B	NDUFA4		EGR3	HNRNPUL2	ZFAND5	CELF2		CNGB1		GDAP1	BTNL3	NONO	FXR1	MICAL3	ATP6V0D2
	NF2	CDH5	PARVA	NECAP1		EIF2B5	HSD3B1	ZNF704	CEP350		CNR1		GEM	RREB1	NR2C1	GAS7	XKR5	ATP6V1A
	NOL12	CGREF1	PDE7B	NEU1		EIF4H	HSPA12A	ZNF827	DCAF5		COL11A2		GFRA2	NEDD9	NR2E1	GATAD2B	AACS	ATRN
	NOL3	CHTF8	PGM3	NFAT5		ELMOD2	IKZF1	AAK1	CERS2		COL20A1		GGCX	CD83	NT5DC3	GDNF	ABCB8	ATXN3
	NPAS2	CPSF6	PHACTR4	NKD1		ELP4	IL16	ABCB7	SLC39A9		COL26A1		GMEB2	CLSTN2	NTPCR	GHSR	ABCD4	ATXN7L1
	NPTX1	DHX33	PHF20	NOTCH2		EMP2	IL6R	ACBD3	CHCHD5		CORO2A		GNA13	TFDP2	NUDCD3	GINS4	ABHD15	ATXN7L3
	NRG2	DIRAS1	PI4K2B	PAX9		ENTPD7	IL6ST	ACBD5	RBM25		CPLX3		GNL1	SLC9A9	NUFIP2	GLG1	ABHD4	AVPR1A
	NSL1	DPP9	PKHD1	PCNX		EPB41L4B	INSIG2	ACSL1	GPATCH2L		CREBBP		GOLGA1	ZIC1	OLFML2A	GLT1D1	ABL2	AVPR2
	NTN1	DUS1L	PLXND1	PDE3B		EPB41L5	IPCEF1	ACSL4	CHN1		CSF2RB		GOSR1	ACSF3	OPA3	GLYR1	ABLIM2	AXL
	NTNG1	E2F2	PNPT1	PHC2		EPG5	IPO9	ADAM12	NRXN3		CSNK1D		GPD2	RPH3AL	OR51E2	GNAT1	ACACA	B3GALT5
	NXPE3	EIF2B5	PODXL	PHYHIPL		EPHB2	ISCA2	AFF1	CHRDL1		CSRNP2		GPR171	SLC43A2	ORAI2	GPD1	ACADS	B3GAT1
	ORAOV1	ELAC2	POGK	PJA2		EPM2AIP1	ISPD	AGFG1	CHRM1		CTNNBIP1		GPR26	TAX1BP3	OSGEP	GPLD1	ACBD7	B4GALNT3
	OVOL1	ETS1	PRR14L	PNN		EPSTI1	ITGA2	AGO1	KCNK10		CTPS1		GPR61	ANKFY1	OSR2	GRM4	ACKR2	B4GALT1
	P2RY13	FAM118A	PTPN3	PPP1R15B		EPT1	ITGB1BP2	AGO4	CHST15		CTSD		GRAP2	SCIMP	P2RY8	GSR	ACRBP	BAG1
	PACSIN2	FAM134A	RAB18	PTPRM		ESRRB	KAT7	AMPD3	CLEC4F		CUX1		GRIN2A	DHX33	PAFAH1B2	GTF2A1	ACTR1A	BARHL1
	PAK4	FLOT2	RAB5C	RAB9B		ESRRG	KCNIP4	ANKIB1	RBM42		CXCR1		GRWD1	FGF11	PALM	GTF2H5	ACVR1B	BBC3
	PAQR5	GALNT7	RASAL2	RBM47		ETV1	KCNN3	ANKRD12	CLHC1		CXCR5		GSK3B	FAM110C	PCDH1	GTPBP10	ADAL	BBX
	PARVG	GPR107	RASSF2	RBPMS2		EVX1	KCNQ3	ANKRD13C	CLMN		CXorf56		GTF2H5	RNF144A	PDXDC1	H3F3B	ADAM15	BCKDK
	PAX8	GPR153	RBM3	RORA		EXOC6B	KDM5B	ANKRD28	MSI2		CYB561D1		GUCD1	C2orf50	PELI3	HBS1L	ADARB2	BCL10
	PDPK1	GRSF1	RHBDD1	RTN3		EYA3	KIAA1143	APCDD1	CNTLN		CYLD		HAPLN1	FAM49A	PEX26	HES5	ADCY6	BCL2L13
	PELI2	H6PD	RIMS1	RUNX2		FAM117B	KIAA1958	APPL1	LIMD2		CYTH2		HAPLN4	SDC1	PHACTR1	HEYL	ADD2	BCL9L
	PGAP3	IKZF4	RPS6KA6	SBF2		FAM122B	KIF3B	ARAP2	COBLL1		DCTN5		HEMK1	NCOA1	PHACTR4	HMGB1	ADH6	BCLAF1
	PHB2	IL6R	SAMD5	SELT		FAM126B	KLHL6	ARHGAP1	COL25A1		DCX		HEXIM1	EIF2S1	PHC2	HN1L	ADHFE1	BDP1
	PHC2	KCNH4	SEL1L3	SEPT4		FAM129B	KLHL8	ARHGAP12	COL4A3		DERL3		HHIPL1	SLC8A3	PHF5A	HNRNPR	ADM	BHLHB9
	PHC3	KCNK10	SFXN1	SGMS1		FAM133B	KRBOX4	ARHGEF12	HELZ		DHH		HHIPL2	TTC9	PIP5KL1	HOPX	ADRA2B	BHLHE41
	PHF5A	KIAA0319L	SLC16A2	SHROOM3		FAM155A	LBH	ARHGEF4	COL4A3BP		DLG2		HIPK2	ZFYVE1	PKLR	HPDL	AGAP1	BIN3
	PHYHIP	KLC2	SLC25A11	SIAH1		FAM177A1	LIMD1	ARID4B	KCNH1		DMBX1		HMBOX1	VSX2	PLCXD1	HPSE2	AGAP2	BLOC1S5
	PLAGL2	KPNA6	SLC7A1	SIPA1L1		FAXC	LRRC8B	ARL6IP1	COL6A3		DNAJC27		HMGA2	SYNDIG1L	PLXDC2	IGF2	AGO1	BMP8A
	PLCH2	LNPEP	SLC8A1	SLC19A2		FBXO22	LSM14A	ARX	COLQ		DNASE1L1		HNRNPLL	NRXN3	PNP	IGHMBP2	AGPAT1	BOC
	PLEK	LRRC8B	SMTNL2	SLC35A1		FBXO30	MAGI1	ASXL2	NSL1		DPH2		HOXB5	STON2	POC1B-GALNT4	IL6ST	AGTRAP	BOD1L2
	PLEKHG4B	MAP2K7	SNX24	SLC35B3		FBXO42	MAP3K9	ATG14	COMMD9		DPYSL2		HPSE2	FLRT2	POLR2D	INO80D	AHCYL2	BRCA1
	PLIN4	MEGF8	SOCS7	SNX27		FBXW2	MAP7D3	ATG16L1	ESRRG		DTX4		HRK	SLC24A4	PPIL2	IPMK	AHRR	BRD3
	POLA2	MIB1	SP1	SORBS1		FBXW8	MAPK8IP1	ATG2B	TGFB2		DUSP4		HSP90AA1	CHGA	PPP6C	IPO8	AIF1L	BRD9
	POLR3H	MKNK2	SRSF10	SP4		FCHSD1	MAST4	ATRN	COPS7B		E2F2		HTR1D	SERPINA1	PRKCA	IRAK1	AJAP1	BSDC1
	PPARD	MSRB3	SSBP3	SUSD1		FGD4	MAVS	BAG5	COX15		EBF3		IARS	MPV17L2	PRMT8	IRAK1BP1	AKAP10	BTN2A1
	PPFIA4	NAIF1	STC1	TAPT1		FGF11	MBL2	BAHD1	COX19		EDAR		IBA57	SLC25A42	PRUNE2	IRF4	AKAP7	BTN2A2
	PPP1R12B	NBEAL2	STX16	TBX18		FGF7	MECP2	BAI3	CPE		EFCAB11		IFNAR1	MAU2	PRX	IST1	AKT2	C10orf67
	PPP1R14A	NCAN	TCF4	TGFA		FKBP5	MET	BBX	CRB3		EHD1		IGF2BP1	C19orf12	PSMB2	ITGAL	ALDH1L2	C11orf21
	PPP5C	NCOR2	TCTEX1D1	TLK1		FLT1	METTL21A	BIRC6	DPY19L1		EHHADH		IGFBP5	LRP3	PTPN14	ITPKB	ALDH3B1	C12orf43
	PRIMA1	NPL	TET2	TNFAIP8		FMN1	METTL6	BLCAP	CREG2		EIF4EBP2		IGFBPL1	KCTD15	PYCRL	JAM3	ALDH3B2	C12orf73
	PRKAG3	OSBPL9	TMCC3	TP53INP1		FOSL2	MFN1	BMPR2	CSMD1		EIF5		IKZF3	FXYD3	QSOX2	KCNH1	ALDH7A1	C14orf1
	PRPF38A	PAFAH1B1	TMEM135	TPP2		FOXK2	MGAT4C	BPTF	PIH1D3		ELAVL2		IL16	MMD	RAB11A	KCNIP3	ALKBH5	C14orf132
	PRRC2B	PHYHIP	TOMM40	TSC22D1		FRG2	MGAT5	BRWD1	CTDSP2		ELK4		IL17RD	TANC2	RAB1B	KCNJ12	ALPK3	C17orf53
	PTGR2	PODXL	TPM4	TSHZ3		FRG2C	MIER3	BRWD3	PAK3		ELMOD3		ILDR2	ACE	RAB21	KCNJ15	ALX4	C19orf12
	PXMP4	PPP2R5C	TPT1	USP13		FUBP1	MLEC	BTAF1	CTIF		EML5		ILF3	DCAF7	RAB2B	KCNJ5	AMD1	C1orf210
	QKI	PRDM1	TRAPPC10	USP38		FZD1	MLH3	BTBD3	CUL5		EMP2		IST1	CACNG4	RAB34	KCNN3	AMOTL1	C1orf226
	QSOX1	PRRC1	TRIM13	VASN		GAB1	MMP16	BTG1	CYTH1		ENDOD1		ITIH5	MAP2K6	RAD54B	KCNRG	ANAPC16	C20orf196
	RAB2B	PRSS35	TSHZ2	XPO4		GAN	MOGAT2	C11orf57	DCTN5		ENSA		ITPA	LPGAT1	RBM28	KCNS1	ANGPT4	C20orf27
	RAB3D	RAB8B	TSKU	ZCCHC14		GAS8	MRPL19	C5orf30	PTAR1		EPM2AIP1		ITPRIP	ATF3	REEP2	KCTD16	ANGPTL4	C22orf23
	RAB5C	RASGRF2	TSPAN6	ZEB1		GATAD2B	MRPS16	C7orf60	DCUN1D2		ERC1		IVD	NSL1	RGS10	KDM4B	ANKRD33B	C22orf29
	RAD9B	RIT1	TYRO3	ZFYVE16		GATM	MTDH	C9orf69	TRPM3		ERMP1		JAKMIP2	AIDA	RHOF	KDM8	ANKRD34C	C2orf54
	RAP2B	RPS6KA1	UBASH3A	ZNF800		GATSL2	MTX3	CADM2	GDA		EXD2		KCNB1	CNIH4	RIMS3	KHNYN	ANKRD42	C2orf72
	RASL10B	SAMD14	UBTF			GBP6	MXRA7	CAMSAP2	DCUN1D5		EXOC6B		KCNC1	COX20	RNF115	KIAA0141	ANKRD45	C3orf33
	RDM1	SARM1	UGCG			GDNF	MYPN	CAPRIN2	DDR1		F11R		KCNC4	CDCA7L	RNF169	KIAA1143	ANKRD52	C3orf62
	RGPD4	SCARB1	UHMK1			GIGYF2	NAPB	CBFB	GCNT1		FAM102A		KCNJ10	HOXA7	RNF216	KIAA1715	AP1B1	C9orf57
	RHO	SCLY	VEZF1			GIMAP1	NAPEPLD	CCDC126	DGKH		FAM129A		KCNK10	SCRN1	RNPS1	KIF1A	AP3S2	C9orf64
	RMND5B	SEMA4B	VGLL4			GJA3	NCEH1	CCDC6	SEMA4D		FAM155B		KCTD20	ADCYAP1R1	RPF2	KIF1B	AP4S1	CACNG4
	RNF213	SESTD1	ZBTB20			GLG1	NDC1	CCDC85A	DHRS12		FAM160B2		KCTD21	PDE1C	RPL13	KLF8	APAF1	CACUL1
	RNF44	SGPL1	ZBTB43			GLTSCR1	NDEL1	CCSER2	FAM120AOS		FAM163B		KCTD7	ELMO1	RPL28	KLHL14	APBB2	CADM3
	RRN3	SIRT7	ZC2HC1C			GNA12	NEBL	CDADC1	OBFC1		FAM168A		KDM2A	YAE1D1	RTF1	KLHL23	APEX2	CALCOCO1
	RS1	SLC17A7	ZEB2			GNL3L	NEMF	CDS1	DNM3		FAM169A		KIAA1671	DBNL	SBF1	KY	APOL4	CALCOCO2
	RTBDN	SLC26A6	ZHX2			GOLGA7B	NFATC2	CEP170	DOK6		FAM181B		KIAA1715	VSTM2A	SDE2	LAMP5	AR	CALN1
	RXFP3	SLC35A4	ZNF395			GPBP1	NFIA	CEP55	DPCR1		FAM20B		KIF3B	LPAR4	SEC14L4	LASP1	ARFGAP2	CAMK1D
	SAMD10	SLC39A13	ZNF451			GPR180	NFYA	CFL2	DPH3		FAM212B		KLF12	RPS6KA6	SGPL1	LCOR	ARHGAP17	CAMK4
	SAMD12	SMCR8	ZNF521			GPR55	NHLRC2	CHD5	DPYSL2		FAM219A		KLF13	AMMECR1	SGTB	LETM1	ARHGAP26	CAMKK2
	SC5D	SMEK1	ZNF704			GRAMD3	NIT1	CHIC1	PLEKHG4B		FAM219B		KLF8	ATP1B4	SH3RF2	LHCGR	ARHGAP30	CAMLG
	SCARB1	SMG5	AARS			GRID1	NLN	CHMP3	EAF1		FAM229B		KLHDC8A	XIAP	SHPK	LHPP	ARHGAP40	CAPNS1
	SCML4	SMURF1	ABCE1			GRPEL2	NMNAT2	CHST1	PAPD7		FAM78A		KLHL5	SASH3	SIM1	LIN9	ARHGAP44	CARD6
	SEC14L1	SSTR3	ABHD17B			GRSF1	NOTCH2NL	CHST11	ECHDC3		FAM83F		KLRD1	WT1	SIRT5	LMBR1	ARMC10	CASC3
	SENP1	STC1	ABHD17C			GSTK1	NRAS	CLCN3	EDAR		FBXL18		KNCN	CD59	SKA1	LMF1	ARMC5	CASK
	SENP2	SUV39H1	ACSL4			GUCY1A2	NRG1	CLCN5	EFNB3		FBXO31		KPNA6	ABTB2	SLC22A23	LMOD1	ARMC7	CASP2
	SFMBT2	SWSAP1	ACTB			HELZ	NRP2	CLIP1	PRLR		FCHSD1		KRTAP5-11	SLC1A2	SLC24A4	LPGAT1	ARNT2	CAV3
	SFXN2	SYT7	ACVR2A			HIF1AN	NRXN3	CMPK1	EGFR		FDX1		LARP1	LDLRAD3	SLC26A9	LRPAP1	ARNTL2	CBFA2T2
	SH3BP2	TADA2B	ADAM17			HIST1H3E	NSL1	CMPK2	EIF2AK1		FERMT1		LARP4B	PRDM11	SLC27A1	LRPPRC	ARPC4-TTLL3	CBX5
	SLC12A4	TBC1D16	ADCYAP1			HIST2H2BE	NTNG1	CNIH1	SNX18		FGFR1		LASP1	ATG13	SLC35E1	LRRC15	ARSI	CCDC113
	SLC12A7	TIMM17B	ADD3			HLA-DPB1	NUDT5	CNOT7	EIF5A2		FKBP5		LCORL	C11orf49	SLC35E2B	LRRC27	ASB1	CCDC152
	SLC24A4	TMEM161B	ADPGK			HOXA13	NXPE3	COL19A1	IL6ST		FOSL2		LDB3	FAM180B	SLC35F2	LRRC28	ASTN2	CCDC74A
	SLC25A25	TMEM168	ADRA2B			HOXD4	NXPH2	COX8C	EMCN		FOXK2		LDOC1L	DNAJB5	SLC38A7	LRRC61	ATF7IP	CCL21
	SLC35C1	TMEM180	AKAP12			HP1BP3	OPA1	CPEB1	FKTN		FOXN4		LEP	GLIPR2	SLC43A2	LY6G5C	ATG12	CCL22
	SLC35F1	TOR2A	AKAP9			HUNK	P2RX7	CPEB3	EPB41L4A		FOXP1		LIN54	GNE	SLC50A1	LY9	ATG16L1	CCL28
	SLC36A1	TRIAP1	ANGPT2			HUWE1	PAG1	CRISPLD1	EPHA5		FRAT1		LMAN1	PAX5	SLC6A14	LYRM2	ATP11A	CCM2L
	SLC37A2	TSEN54	ANKRD28			ICA1L	PAQR3	CSMD1	EPPK1		FRMPD4		LMTK2	FAM122A	SLC6A19	LYRM7	ATP11B	CCNDBP1
	SLC39A13	TTPA	AP1G1			ICAM1	PAX1	CYLD	ESR1		FSTL4		LSAMP	ZFAND5	SMC1A	LZIC	ATP13A3	CCNY
	SLC6A17	UBE2G1	AP2B1			ICK	PAX5	CYP2U1	STOM		FXN		LYPD6	RORB	SMPD3	MAF1	ATP1B2	CD28
	SLC6A9	UBN1	AP3S1			IFFO2	PCDH9	DAAM1	EXOC8		FZD2		LYSMD4	RASEF	SNX19	MAP1B	ATP2B2	CD300LG
	SLC7A8	UBTD1	ARAP2			IFIT5	PDCD6IP	DGKE	EXPH5		FZR1		MAL2	C9orf3	SOAT1	MAP2	ATP5J2-PTCD1	CD40LG
	SLC8A1	VPS4B	AREL1			IGF2	PDE7A	DIAPH3	F7		GAB2		MALL	FANCC	SPATC1	MAP3K3	ATP5S	CD59
	SMIM14	VTCN1	ARF6			IGSF11	PDIK1L	DICER1	SCAI		GAB3		MAP3K9	NT5C2	SPCS3	MAP9	ATP6V0D1	CDC14B
	SNAP29	XKRX	ARHGAP24			IKZF1	PDP2	DIP2A	MAPKAP1		GABBR1		MAP4	CALHM1	SPIB	MARVELD1	ATP6V0E1	CDC42BPB
	SNX17	ZBTB47	ARHGAP28			IL6ST	PHTF2	DLG5	RALGPS1		GABRR2		MASTL	SH3PXD2A	SPN	MASP1	ATP6V1C1	CDC42EP4
	SOCS3	ZBTB7A	ARHGAP6			ILDR2	PIGN	DLL1	FOSB		GALNT16		MAT1A	VWA2	SPSB4	MEF2A	ATP7A	CDCP1
	SOCS6	ZNF704	ARIH1			INCENP	PLA2G16	DNAJC16	PRKD2		GATAD2B		MDGA1	JAKMIP3	SRRD	MEF2D	ATP8B3	CDH1
	SORBS3	ZNF792	ARL5B			INPP4B	PLCXD3	DNAL1	FAM171A1		GCC1		MED22	LRRC27	SS18	MGAT4A	ATXN2L	CDHR1
	SORCS2	ZSWIM4	ARL6IP5			IPMK	PLD5	DPYSL2	PPFIA3		GDF6		MEI4	INPP5A	SSTR2	MGRN1	ATXN7	CDK2AP2
	SPATA33	ZSWIM5	ARPC5			IRF2BP2	PLEKHA8	DSEL	FAM208A		GID4		MEIS1	C1orf233	ST8SIA4	MIB1	AZIN1	CDON
	SPCS3		ATF1			ISLR2	PLXDC2	DYNC1LI2	FAM210A		GIMAP8		MEIS2	PRDM16	STK24	MICAL2	B3GALT5	CDR2L
	SRCIN1		ATXN2			ISPD	POLD3	DYNLL2	FAM217B		GLDN		MGAT4C	KCNAB2	STX10	MINOS1	B4GALT5	CDS2
	ST8SIA5		BACH2			IST1	POU3F3	EDA	FAM26E		GMEB1		MICAL2	MTHFR	STX11	MKL2	B4GALT7	CDT1
	STAT6		BCR			ITGA10	PPARGC1A	EDN1	FAM9C		GNA12		MKNK1	PLOD1	SYT11	MKNK1	BACH1	CEACAM21
	STK11		BRCC3			KATNAL1	PPARGC1B	EFR3A	FANCM		GNAO1		MMACHC	PLEKHG4B	TAF8	MRAP2	BAIAP2	CEACAM3
	STON2		CACHD1			KCNAB2	PPP1R17	EGLN3	FBXL17		GNAT1		MOCS2	TPPP	TARBP2	MRPL17	BANP	CECR2
	STRADA		CACNA1D			KCNJ10	PPP3CA	ELK3	FBXL3		GNL1		MON1B	SLC12A7	TBC1D16	MRPL35	BAZ1B	CELF1
	SYAP1		CAMK1D			KCNK10	PRICKLE1	EMX2	FBXO3		GNL3L		MR1	FAM173B	TBC1D3	MTDH	BBX	CENPH
	SYT7		CAMSAP2			KCNQ5	PRKAR2A	ENDOD1	FBXO41		GOLPH3		MRO	C9	TBC1D3F	MTPN	BCAM	CENPP
	TAF1		CAPZB			KCTD16	PTAR1	ENPP4	PXN		GPATCH2L		MRPL17	HCN1	TBCCD1	MVB12B	BCAP29	CEP44
	TAF8		CBFB			KCTD3	PTBP3	ENPP5	FERMT1		GPD1		MRPL19	RAB3C	TCAIM	MYCBP	BCDIN3D	CEP57L1
	TECPR2		CCDC25			KDM5A	PTGIS	EPC2	FGF19		GPLD1		MRPL35	NIPSNAP3B	TCF24	NAP1L1	BCL2L13	CFL2
	TERF2		CCDC62			KIAA0408	PTPN11	EPS15	FGF2		GPR132		MRPS23	SLC44A1	TCP11L2	NAV1	BCL2L2	CHAF1B
	TGS1		CCNL1			KIAA0895	PTPN14	ERBB2IP	SETD1B		GPR55		MRPS5	PTBP3	TEC	NCK1	BCL9L	CHML
	THAP8		CDC37L1			KIAA1143	QKI	EREG	FGF23		GPR61		MS4A15	ZNF618	TFAP4	NCK2	BCR	CHMP3
	THSD4		CDR2L			KIAA1161	RAB14	EXOC5	VKORC1L1		GPRC5A		MSRB3	NEK6	TFDP2	NDE1	BEST3	CHST15
	TIMM10		CITED2			KIAA1549	RAB3B	FAM155A	FOXP4		GPRC5B		MTA3	NR6A1	TGIF2	NDST1	BLOC1S5	CHST6
	TLCD2		CLINT1			KIAA1671	RAG1	FAM175B	PHTF2		GRAMD4		MTX3	MVB12B	TIGD2	NDUFB4	BMP8A	CIAPIN1
	TLN2		CNOT6L			KIAA1958	RAP2B	FAM178A	FPGT		GRK6		MUC20	DMWD	TLK2	NEU3	BOD1	CLCN5
	TMEM102		CORO2B			KIF1B	RBAK	FAM179B	FRAS1		GRM4		MUC22	IGFL1	TMEM127	NFIB	BRD2	CLEC11A
	TMEM104		CPEB1			KITLG	RBM14	FAM19A1	FREM1		GRWD1		MYLIP	KLK3	TMEM134	NMNAT2	BRF1	CLHC1
	TMEM120B		CPSF6			KLF12	RBM8A	FAM20B	FUT9		GSTM3		MYLK	DUSP8	TMEM159	NMT2	BRIP1	CLMN
	TMEM184B		CRKL			KLHL15	RFX7	FAM46B	FXR1		GTF2I		MYOCD	LSP1	TMEM170A	NOM1	BRMS1L	CLYBL
	TMEM41B		CRTC1			KLHL2	RIMKLA	FAM73A	FZD1		GTF3C4		N4BP1	C11orf21	TMEM170B	NOX5	BSDC1	CNTD1
	TMEM52B		CSMD3			KLHL24	RIMS2	FAM73B	IL15RA		GUCA1B		NAPA	TPP1	TMEM41B	NR6A1	BTBD7	CNTLN
	TMEM63C		CSTF3			KLHL36	RLIM	FASTK	GABRA4		H1F0		NAV1	NRIP3	TMEM52B	NRIP3	BTBD9	CNTNAP2
	TNFAIP8L1		CTNNBIP1			KPNA1	RMDN1	FAT3	GABRG1		HARBI1		NDST1	MICAL2	TMEM59	NSUN4	BTG1	COG5
	TNFRSF1B		DAB2			KPRP	RMND5A	FBXO9	GALNT10		HAUS5		NDUFA5	PARVA	TMEM91	NUDCD3	BTG2	COL20A1
	TOM1L2		DPH5			KRTAP4-6	RNF170	FBXW11	TRDMT1		HBS1L		NGFR	FOXN4	TMSB4Y	NUDT3	BTN2A2	COL6A1
	TRAM2		DPY19L4			L3MBTL4	RNF185	FIBIN	GCC2		HCN4		NLE1	KCTD10	TNNI1	OBFC1	C10orf105	COMMD6
	TRIM29		DUSP6			LARP1B	RNF24	FMR1	GCFC2		HDAC11		NR2C2	RAD9B	TOMM22	OLFML2A	C10orf53	COX6B2
	TRIM45		DYRK1A			LCLAT1	RRAGD	FOSL1	SHROOM2		HDGF		NRG1	ATXN2	TOR1AIP2	OPHN1	C10orf54	CPLX2
	TTLL6		EBF3			LEFTY2	RTN4RL1	FOXF2	GFPT1		HDHD2		NRG4	ACAD10	TPI1	OR51E2	C10orf76	CPSF2
	TTYH3		EEA1			LIMS1	SAMD8	FRZB	GGA2		HEMK1		NSL1	OAS2	TRIM67	ORAI2	C11orf45	CPT1A
	TULP4		ELK4			LIN28B	SARM1	FSTL5	GIMAP4		HIF1AN		NT5DC1	TMEM120B	TRPM7	OSBPL8	C12orf73	CRCP
	UBE2D4		ELMO1			LMBR1	SCP2	FZD6	GKN1		HIF3A		NT5DC3	PITPNM2	TSHR	OTUD4	C14orf1	CRELD1
	UBE2O		EPB41L5			LMO4	SCUBE3	GAREM	GLI3		HMBOX1		NUDCD3	ZNF664	TSPAN14	OXR1	C14orf132	CRIPT
	UBFD1		EPS15			LMX1B	SEC22C	GDA	GLP2R		HMGB3		NUDT7	GLT1D1	TTC28	PAK2	C14orf142	CSDC2
	UCK1		ERF			LPIN2	SEC62	GGA1	GMNC		HMGCS1		NUFIP2	ULK1	TTC39C	PAPD7	C15orf38-AP3S2	CSNK1G1
	UHRF1BP1L		ERG			LRCH3	SERPINB8	GMNC	KRAS		HNF4A		OBFC1	HGF	UBE2L3	PARD6B	C16orf58	CSRNP1
	URGCP		ERLIN1			LRIG2	SGIP1	GOLT1B	GMNN		HOXD11		OCRL	STEAP4	UQCR11	PATE2	C17orf51	CTDSP2
	USP2		ESCO2			LRPAP1	SH3BGRL2	GPATCH8	GOLGA6C		HS6ST3		ODF2L	KRIT1	UROS	PAX5	C18orf25	CTH
	USP5		ETNK1			LRRC19	SH3BP2	GPR158	GOLGA8K		IGHMBP2		ONECUT2	LMTK2	USF1	PCYT2	C19orf12	CTNND1
	USP6		EXOC8			LRRC38	SH3TC2	GRB10	LARP4		IKZF3		OPHN1	WDR37	VAX1	PDE10A	C19orf47	CTNS
	VASH1		FAM135A			LRRC57	SHROOM4	GTF2H1	GOLGA8R		IL11		ORC4	ADARB2	VDR	PDIA3	C19orf54	CX3CL1
	VPS41		FAXC			LRRFIP2	SIRT5	HADHA	GPR180		IPCEF1		OTUD4	PFKFB3	VPS33A	PDK2	C1orf116	CXADR
	WASF2		FBXL3			LUC7L3	SLAIN2	HCFC2	GPRIN3		IPMK		OXCT1	ITIH5	VSX2	PEX5L	C1orf198	CXCL16
	WBP2		FBXO34			MAD2L1	SLC16A1	HECA	GRAMD1B		IRF8		P2RY13	RSU1	WDR20	PGAP3	C1orf210	CXCL17
	WWC1		FGD6			MAD2L1BP	SLC25A21	HECW2	SCP2		ISY1		P2RY2	WNT7B	WDR5B	PGR	C1orf233	CXCL9
	XPNPEP3		FLI1			MAP3K7CL	SLC25A46	HEG1	GRIN2A		ISYNA1		PACSIN1	FAM19A5	WDR7	PHF20L1	C1orf52	CYB561A3
	ZADH2		FLNB			MAT2B	SLC35A3	HIPK3	GRSF1		ITGAX		PAIP2B	SH3KBP1	WISP2	PHF8	C20orf196	CYB561D1
	ZBTB22		FLRT1			MAVS	SLC35F5	HIVEP2	GTF2H5		ITPK1		PAK6	ALG10B	WWC2	PHLDA1	C22orf29	CYP20A1
	ZBTB3		FNDC3A			MBLAC2	SLC44A5	HOXA3	LEPROT		ITSN1		PARP15	ZNF641	ZBTB3	PIANP	C22orf39	CYP2B6
	ZBTB40		FNDC3B			MCF2	SLC5A3	HPRT1	HDAC2		JAK3		PARVA	FMNL3	ZBTB8B	PIAS2	C2orf81	CYP4A22
	ZBTB43		FOXO1			MCTP2	SLC6A15	HS3ST5	IL12RB2		KCMF1		PAX7	AQP2	ZDHHC20	PKN2	C4orf50	CYSLTR2
	ZBTB7A		FREM1			MCTS1	SLC7A6	IER3IP1	HDAC9		KCNAB3		PCYT1A	GLUL	ZFP69B	PLAU	C6orf132	CYTH3
	ZBTB8OS		FSCN1			MED28	SLC8A1	IGF1	HIC2		KCNC1		PDE11A	C1orf21	ZHX3	PLEKHM3	C6orf89	DAG1
	ZDHHC12		GABARAPL1			MEF2D	SLC9A7	IGSF3	RUNX2		KCNK10		PDE3B	FAM129A	ZIC4	PLXDC1	C7orf76	DBN1
	ZDHHC3		GABARAPL2			MEX3A	SMOC1	IL15	HIPK2		KCNK3		PDE6A	LAD1	ZNF106	PNMAL1	C9orf91	DBNL
	ZFHX2		GALNT1			MFAP3L	SMU1	IL1RAP	HMBOX1		KCNS1		PDGFA	LMOD1	ZNF260	POLR3A	CA12	DCAF15
	ZNF260		GAREM			MGAT4C	SOBP	IMPDH1	HMG20A		KDM4C		PDK1	PPP1R12B	ZNF346	POTED	CA3	DCAF17
	ZNF276		GFRA1			MGLL	SOCS7	INHBB	HMGA2		KIAA0513		PHF13	FMOD	ZNF490	PPIE	CABLES1	DCUN1D3
	ZNF317		GGT7			MGRN1	SOS1	INO80	SIM1		KIAA1755		PHLDA3	IKBKE	ZNF530	PPM1H	CABLES2	DDRGK1
	ZNF385A		GLIS1			MICALL1	SPATA13	INSIG1	HNF4A		KIAA2013		PIGK	PFKFB2	ZNF576	PPP1R10	CABP4	DDX52
	ZNF394		GOPC			MITF	SPATA6	ITFG3	HNRNPR		KIF1B		PIGM	IPP	ZNF583	PPP1R12B	CACNB1	DESI1
	ZNF436		GPBP1			MLXIP	SRGAP2	ITGB8	HPSE		KIRREL		PIK3CA	NSUN4	ZNF584	PPP3R2	CACNG1	DGAT1
	ZNF490		GPR137C			MOB1B	ST6GAL2	ITPK1	HSPE1-MOB4		KLF7		PIKFYVE	TMEM59	ZNF585A	PREX2	CACNG2	DGCR6L
	ZNF492		GRB10			MPP3	ST6GALNAC3	ITPR1	IMPA1		KLF8		PIRT	TTC22	ZNF587	PRIM2	CACNG4	DGKH
	ZNF618		GTPBP8			MPRIP	ST8SIA1	ITPRIPL2	IDS		KLHDC10		PLAG1	TYW3	ZNF641	PRKCA	CACNG7	DHCR24
	ZNF652		GXYLT1			MRAS	STARD4	JARID2	IFIT5		KLHL21		PLCE1	ENPP5	ZNF675	PRND	CADM3	DHCR7
	ZNF793		H2AFX			MRPL19	STOX2	KCNA4	PGR		KNDC1		PLEKHA6	TFAP2B	ZNF737	PRR13	CALN1	DHRS9
	ZNF850		HECW2			MRPS2	STT3A	KDM2A	IGF2BP3		KREMEN1		PLEKHM3	IRAK1BP1	ZNF99	PRR3	CAMK1G	DHX37
	ZNF99		HEPHL1			MTAP	STX11	KIAA1211	IGFBP4		KXD1		POLR3A	RWDD2A	ZPBP2	PRRC2B	CAMK2B	DLK1
	ZZEF1		HIC2			MTPN	STX7	KIAA1217	KCNN3		LARGE		POM121	FAXC	AGAP2	PRRG4	CAMK2G	DMKN
			HNRNPH2			MYO1D	SV2C	KIAA1462	INTS6		LARP1		POU2AF1	BEND3	BLK	PSMD11	CANX	DMTF1
			HS6ST1			MYO6	TAF2	KIAA1468	IPMK		LHX3		PPARGC1A	ZBTB10	C5orf20	PTAR1	CAPNS1	DNAJC10
			HTATSF1			MYOCD	TBC1D8B	KIF13A	IRAK3		LIFR		PPM1A	PMP2	CMIP	PTCHD1	CARD14	DNMT3A
			INO80			N4BP3	TDO2	KLF7	LRRC20		LIPG		PPM1H	CAPN5	CNBP	PTGES3L	CBLB	DOK7
			IRS1			NANP	TEAD1	KLHL20	KCNB1		LMF1		PPP1R11	TENM4	COL4A3	PTPRT	CBLN3	DTD2
			ITGB8			NCSTN	TERF1	LCLAT1	KCND3		LPIN2		PPP1R12A	FUT4	CPNE5	PYGO2	CCDC103	DTX3L
			ITPRIPL2			NDRG3	TGFA	LCOR	KCNH8		LRP6		PPP1R12B	AMOTL1	CUL1	QPCTL	CCDC120	DUSP3
			IVNS1ABP			NDUFAF5	TGM2	LDLR	ZNF398		LRRC20		PRELID2	SESN3	CUX2	RAB31	CCDC137	DUXA
			KATNBL1			NFYC	TIA1	LDLRAD4	KDM5A		LRRC38		PRKAG3	PGR	EPB41L3	RAB36	CCDC149	DYNC1LI2
			KCNA1			NID1	TIMP3	LGALSL	KDSR		LRRC55		PRKAR2A	ALG9	FAM53B	RAB3IP	CCDC59	DYNLL2
			KCNA4			NIPAL1	TMCC1	LMLN	KHNYN		LSM14B		PRKCB	SYT11	FOXO1	RAB5B	CCDC60	DZIP1
			KDM6A			NLRP14	TMEM178B	LNPEP	RUNX1T1		LYPD1		PRPF40A	TYSND1	GALK2	RABGAP1L	CCDC88C	EBF3
			KIAA0930			NMNAT1	TMEM185B	LONRF1	KIAA1715		LYRM7		PRPSAP1	EIF4EBP2	GALNT10	RAP1GAP2	CCDC90B	EFCAB14
			KIF21A			NPAT	TMEM229B	LONRF3	SLC45A4		MAP3K3		PRR14L	PALD1	GRINA	RAPGEF5	CCL22	EFNA3
			KLF5			NR2C2	TMEM50B	LRCH2	KIF13B		MAP4K4		PRRT4	SPOCK2	HARS2	RBFA	CCM2L	EFNB3
			KLHL28			NRXN1	TMTC1	LRIG1	KIF18A		MAPK10		PSEN1	NDST2	HRH3	RBM15B	CCNDBP1	EFTUD2
			LENG8			NRXN3	TNFSF11	LRP12	PDLIM5		MARK2		PSKH1	STRIP2	HS3ST3A1	RBM26	CCNY	EGR3
			LMBRD2			NSL1	TPCN2	LRP2	RAP1GDS1		MARK4		PSMA8	SLC35B4	ICMT	RBMS2	CCR1	EIF4E
			LOX			NT5DC3	TPT1	LRP4	UBE2D3		MCF2L		PSME3	TMEM140	INF2	RFXAP	CD164L2	EIF4EBP2
			LRRC16A			NUCKS1	TRHDE	LRP8	KLF12		MCOLN2		PSMF1	HIPK2	LSM11	RGS9BP	CD209	ELF1
			MAGI2			NUGGC	TRIM2	LRRTM2	KLHL5		MED1		PSORS1C2	GIMAP5	NRGN	RIMS3	CD226	ELFN2
			MAP4K4			NUMB	TRPM7	MAP3K12	KMT2A		MED29		PTK6	ABCB8	P2RX1	RIPPLY3	CD300LB	ELL2
			MDFIC			OAS2	TSC1	MAP4	PDK1		MED9		PTPRT	RBM33	PLXNA4	RNF103-CHMP3	CD34	ELOVL6
			MED13			OBFC1	TSLP	MAT2B	OSBPL6		MEDAG		QKI	VIPR2	PTPRU	RNF149	CD3G	EMB
			MEST			ORAI2	TTC17	MB21D2	KRTAP1-3		MEIS2		QSOX1	AFF2	SIK3	RNF168	CD59	EMILIN2
			MKL2			OSBPL6	TTL	MBD2	KRTAP5-6		METTL10		RAB22A	ATP2B3	TBC1D2B	RNF170	CD6	EMP2
			MMP16			OTUD6B	TTPAL	MBNL1	KRTAP9-2		METTL8		RAB27A	NAA10	TMEM63C	RNMT	CD82	EMX1
			MPP5			P2RY2	TULP4	MBNL3	KRTAP9-8		MEX3A		RAB3B	MECP2	TXNRD1	ROCK2	CD84	ENTPD1
			MPZL2			P4HA3	TYMS	MCC	KSR2		MFNG		RAB6B	RPL10	YWHAE	RPRD1A	CD96	ENTPD6
			MYO1D			PAG1	UBN2	MDFIC	LCLAT1		MGAT3		RASSF3	GAB3	ZIC2	RPS6KA3	CDC42EP4	EPB41L5
			MYO5A			PALM	UBXN7	MECP2	LCOR		MIDN		RASSF8	SPRY3	ZIC3	RSPO2	CDC42SE1	EPHA10
			NAA30			PAPOLG	UCHL5	MED12L	LDB3		MMP14		RBBP4	RAD54B		RTF1	CDCP1	EPN1
			NAA50			PAQR4	UST	MEMO1	LEFTY2		MNT		RBM8A	FSBP		RWDD1	CDH5	ERC1
			NAP1L1			PARM1	VAV3	MET	POU2F2		MOB3A		RCCD1	TRPS1		SAMD5	CDHR1	ERCC1
			NAV3			PARP8	VEZF1	MEX3D	LIN7A		MRPL11		RCL1	SAMD12		SBF2	CDK20	EVX1
			NDFIP2			PARVG	WAC	MFSD6	LONRF2		MRPL22		RELT	FBXO32		SC5D	CDK6	EXOC2
			NET1			PAX5	WARS2	MID1IP1	RAB3IP		MSL3		RGL2	LRRC6		SCNN1A	CDKAL1	EXOC7
			NR4A2			PAX6	WDFY2	MIER1	LPP		MTA3		RGS8	WISP1		SDC4	CDS2	EXPH5
			NRAS			PBXIP1	WDHD1	MIER3	LPXN		MTRF1L		RIC3	AGO2		SDK2	CDX2	EYA1
			NTN4			PDE1A	WT1	MLLT10	LRP10		MTSS1L		RIMKLA	SLC10A6		SEC14L1	CDYL2	EYA3
			NUAK1			PDE4D	XIRP2	MPPED2	MGAT4C		MXRA7		RNF150	AP1AR		SENP1	CEACAM19	FAF2
			NUFIP2			PDE7A	ZBTB10	MSMO1	LSM11		MYADML2		RP2	PRSS12		SERP1	CENPL	FAM105A
			OS9			PDPK1	ZBTB20	MTMR10	MAF		MYL9		RPH3A	CSRNP3		SERPINA3	CENPP	FAM118A
			OSBPL1A			PDPR	ZC3H6	MYT1	MAP4K4		MYT1		RPP14	CERS6		SF3B3	CEP350	FAM129A
			OTOR			PEBP1	ZCWPW2	NAA30	MAP7D3		N4BP3		RRN3	PPIG		SFTPB	CHD5	FAM149A
			PAFAH1B2			PER1	ZDHHC20	NAA50	MAPK13		NCAM1		RTN4IP1	TLK1		SGIP1	CHDH	FAM168A
			PAK7			PEX10	ZDHHC3	NAP1L3	TCF7		NCS1		SAMD7	CCDC141		SGMS2	CHMP3	FAM178B
			PAN2			PEX5L	ZDHHC9	NCKAP5	USP33		NDOR1		SAR1A	XPO4		SH3BGRL	CHMP6	FAM188B
			PAQR9			PGR	ZFP69B	NDEL1	MCCC2		NDST1		SBNO1	FGF9		SH3BP2	CHP1	FAM19A1
			PBX3			PHC3	ZFP90	NEK9	MDGA1		NECAP2		SCIMP	SPATA13		SH3PXD2A	CHRNA3	FAM210A
			PDCD4			PHF21A	ZKSCAN2	NEUROG1	MED22		NEURL1B		SDC1	SLC46A3		SH3RF2	CHST10	FAM219A
			PDGFD			PHKG2	ZKSCAN8	NHLH2	MED9		NF2		SDHAF1	FAM216B		SHANK2	CHST11	FAM229B
			PHRF1			PIAS2	ZMYM6	NHSL1	MGA		NGB		SEC62	ALG11		SHC3	CHST6	FAM53B
			PLCE1			PKNOX1	ZNF189	NIPA1	TMEM218		NHLRC4		SEMA4F	YIF1B		SHISA5	CHTF8	FAM83E
			PLCL2			PLAG1	ZNF208	NPAT	SNX19		NIPAL4		SESN3	KCNK6		SHOC2	CIB2	FAM83F
			PPIP5K2			PLCXD3	ZNF24	NPEPL1	MMP16		NKIRAS2		SETD5	LRFN1		SIDT1	CIDEB	FAT2
			PPP3CA			PLCZ1	ZNF25	NPNT	MOB1B		NLGN3		SETD7	ZNF780B		SLC10A7	CISD3	FAXC
			PRKD3			PLEKHO2	ZNF37A	NPTN	NFE2		NOS1		SF3A1	PRX		SLC19A1	CKAP4	FAXDC2
			PRKX			POLR3H	ZNF460	NRBF2	MOCS2		NOVA2		SH3TC2	CYP2B6		SLC1A2	CLEC18A	FBXO31
			PSD3			PPARGC1B	ZNF528	NUS1	MPHOSPH8		NR2C2		SHISA9	CEACAM1		SLC25A27	CLEC4M	FBXO33
			PVRL3			PPFIA2	ZNF544	OSBPL6	TIMELESS		NT5M		SHPK	ZNF226		SLC26A2	CLIC5	FBXW9
			PXN			PPIP5K2	ZNF566	PAK6	MSX2		NTAN1		SHROOM4	DYRK2		SLC30A4	CLMN	FCF1
			QSER1			PPM1A	ZNF704	PAN3	USP15		NTN1		SLAMF8	NAV3		SLC35E2	CLOCK	FGF5
			RAPGEF2			PPM1H	ZNF736	PDE3B	MTF1		NTRK2		SLC17A8	POC1B-GALNT4		SLC43A2	CLPB	FGFR1
			RAPH1			PPP1CC	ZNF829	PDGFRA	MXRA7		NUDCD3		SLC22A3	GALNT4		SLC45A4	CLSPN	FHDC1
			RASA1			PQLC1	ZNF845	PELI1	ZKSCAN3		NUDT3		SLC25A27	TMCC3		SLC48A1	CMKLR1	FLAD1
			RBM20			PRKAA2	ZSWIM3	PEX5L	MYADM		NUTM2A		SLC28A1	WSCD2		SLC4A7	CNBP	FLRT2
			RBPMS2			PRKX	ZSWIM5	PGM2L1	NAA11		NUTM2B		SLC30A3	SELPLG		SLC6A11	CNEP1R1	FLYWCH1
			RC3H1			PRR14L	ABCA8	PHF14	NAA40		NXPH3		SLC35B4	2018-03-03		SLC6A20	CNNM3	FN3KRP
			REV3L			PSMA5	ABI1	PHF20	SYNC		OCRL		SLC35F6	C5orf63		SLC6A3	CNOT8	FNIP2
			RGS7			PTER	ABTB2	PHF3	NAGS		ONECUT2		SLC46A1	KLHL3		SLC7A11	COG6	FOXK1
			RIN2			PTGFRN	ACER3	PIGA	NAPEPLD		OPCML		SLC4A5	ETF1		SLC9A8	COL25A1	FOXN3
			RNF170			PTK2B	ACKR3	PIK3C2A	SMIM12		OPHN1		SLC6A6	WDR55		SLCO1A2	COL26A1	FOXP4
			RNF216			PTPN11	ACSL4	PIKFYVE	NBN		ORAI2		SLC7A1	DDAH1		SLK	CORO6	FRMD6
			RPA1			PTPN4	ACSL6	PITPNM2	NCEH1		OVOL1		SLIT3	CLCC1		SMAD2	COTL1	FSD2
			RPS6KB1			PUM2	ADAMDEC1	PLAA	NCOR1		P2RX6		SMC1A	CELSR2		SMCR8	CPM	FSTL4
			RRP7A			PURB	ADAMTS17	PMEPA1	NHLRC2		P2RY1		SMOC1	PROK1		SMYD1	CPN2	FUT1
			SBF2			QKI	ADAMTS9	POU3F2	NKIRAS2		P2RY2		SNCB	RBM7		SNRK	CPNE5	FUT9
			SCAMP3			QSOX2	ADM	POU4F1	NKX3-1		P2RY8		SP4	BCL9L		SNX3	CPSF4	FXN
			SEMA3A			RAB27B	AHI1	PPARG	NODAL		PALD1		SP6	HINFP		SOAT1	CREBZF	FXYD1
			SEMA6A			RAB3B	AHR	PPP1R15B	NREP		PALM2		SPC25	GRAMD1B		SOCS6	CREG2	FYCO1
			SENP2			RAD54B	AIMP1	PPP6R1	NRL		PAQR4		SPNS2	SCN3B		SOS1	CRTC1	FYTTD1
			SH2B3			RAG1	AK7	PPP6R2	NTRK3		PATE1		SPOCK2	KRT80		SOX5	CSDC2	FZR1
			SH3BP1			RALGAPB	ALAD	PPP6R3	NUCKS1		PAX5		SPTY2D1	KRT6B		SP3	CTAGE1	GAB4
			SIRPA			RALGPS1	ALDH1A2	PRKD3	PNPO		PAX7		SRPK1	PPP1R1A		SPATA13	CTDSPL	GABRA3
			SKP1			RANBP10	AMMECR1	PRKG1	NUDT11		PCBP2		SSR3	TESPA1		SPATA5	CTF1	GABRB2
			SLC25A36			RASAL2	AMOTL1	PRUNE2	ZNF652		PCDH1		SSTR1	ANKRD52		SPATA6L	CTH	GALNT10
			SLC27A1			RBBP5	ANKRD1	PSAP	NUF2		PCDH11Y		SSX2IP	RBMS2		SPECC1	CTSO	GALNT12
			SLC7A8			RBFOX3	ANKRD10	PSD	NYX		PCDHGA1		SSX3	GPX5		SPIN1	CTSS	GAMT
			SLITRK4			RBM22	ANKRD12	PTP4A1	OLFM2		PCDHGA10		ST6GALNAC5	AK2		SPIRE1	CTSW	GATAD2B
			SLITRK6			RBPMS2	ANKRD32	PTPRG	OTUD4		PCDHGA11		STAU2	CSMD2		SPTLC3	CTTNBP2NL	GATSL2
			SMAD2			RCAN2	ANKRD44	PTPRM	P2RY1		PCDHGA12		STC2	NCDN		SRFBP1	CUEDC1	GBP4
			SMAD5			RCOR1	ANKRD45	PXDN	PAIP2B		PCDHGA2		STIM1	C1orf109		SRSF1	CUEDC2	GCNT4
			SMIM15			REEP1	ANLN	PXK	PAPOLG		PCDHGA3		STX17	BMP8B		SS18L1	CUX1	GDAP2
			SNTB2			REPS2	AP1B1	R3HDM1	PBX2		PCDHGA4		STX6	COL9A2		SSR1	CXADR	GFER
			SNX15			RFFL	APBB2	RAB14	PCSK5		PCDHGA5		STXBP5L	SLC6A9		ST6GALNAC6	CXorf40A	GHR
			SNX27			RGS5	APCS	RAB5A	VAMP2		PCDHGA6		SUFU	KLF5		STAMBP	CXorf40B	GIMAP6
			SNX8			RHOQ	ARAP2	RACGAP1	PDE3A		PCDHGA7		SULF1	SCEL		STAT2	CYB561A3	GINS3
			SPATS2			RIF1	ARF4	RALBP1	SHISA6		PCDHGA8		SV2B	ATP11A		STK35	CYB5D2	GJC1
			SPOP			RIMKLA	ARFGAP3	RALGPS2	PEX5L		PCDHGA9		SV2C	RASA3		STOX2	CYB5R3	GK5
			SPSB4			RIT2	ARHGAP20	RAP2C	PGK1		PCDHGB1		SYNJ1	RNASE9		STPG1	CYCS	GLG1
			SRGAP2			RNF114	ARHGAP23	RAPGEF4	SPECC1		PCDHGB2		SYT17	ABHD4		STX12	CYP11B2	GLI3
			ST6GALNAC3			RNF170	ARHGAP31	RASD1	ZNF445		PCDHGB3		TATDN2	MLX		STX2	CYP1A2	GLP2R
			TAGLN2			RNF212	ARID2	RASGEF1A	PHF14		PCDHGB4		TCEANC2	AOC3		STX3	CYP20A1	GLUL
			TAOK1			RNF217	ARID4B	RB1CC1	PIK3IP1		PCDHGB6		TCF7L2	G6PC		SUPT7L	CYP27B1	GMEB1
			TBC1D12			RNF43	ARIH1	RBBP8	PITHD1		PCDHGB7		TENM4	RND2		SV2A	CYP2B6	GMEB2
			TBC1D15			ROCK1	ARL13B	RBM20	PLCL1		PCDHGC3		TFEC	MPP2		SV2B	CYP4A11	GNAL
			TGFBR2			RPA1	ARMCX3	RBM25	STXBP6		PCDHGC4		TGFA	GPATCH8		SYAP1	CYTH3	GNB5
			TLL1			RPS6KA3	ARNTL2	REEP1	WNT2B		PCDHGC5		TIMM22	EFTUD2		SYNJ2BP	DAGLA	GNG4
			TMEM167A			RSPH10B	ASAP2	RFX7	PLXNC1		PDCL		TIRAP	ARHGAP27		SYNPO	DAPK2	GNL3L
			TMEM178A			RSPO3	ASPH	RLIM	TRIM33		PDDC1		TLK2	MAPT		SYT2	DBF4B	GOLGA3
			TMOD1			RTKN2	ATP11C	RNF2	PMPCB		PDE1B		TLR4	IGF2BP1		SYT5	DBNDD2	GOLM1
			TNFRSF11B			RUFY1	ATP2A2	RNF216	POU2F1		PDE4DIP		TLR6	NXPH3		TACC1	DBNL	GP2
			TRIM2			SAMD9L	ATP2B1	RNF38	PPIL1		PDK3		TMBIM6	FAM117A		TACR2	DCAF11	GPANK1
			UBA6			SBNO1	ATP2C1	ROBO2	PPIL2		PDLIM2		TMEM132D	CDHR3		TARDBP	DCAF16	GPATCH2
			UBXN4			SCD	ATP5G3	RPA2	PPP1R12B		PDXP		TMEM151A	CNDP2		TBC1D1	DCP2	GPR107
			UNC119B			SCGB2B2	ATP6V0A4	RPS6KA5	THAP6		PEA15		TMEM218	BSG		TBC1D14	DCTN5	GPR155
			USP46			SCN4B	ATRNL1	RTCA	PPP2R2C		PELI2		TMEM252	MISP		TBC1D5	DCX	GPR156
			UXS1			SCN7A	ATXN10	RTN1	PPTC7		PER1		TMOD3	NDUFS7		TBC1D8	DDTL	GPR161
			VASN			SCP2	AZIN1	RUNX3	PRG2		PEX5L		TMTC1	SCAMP4		TBCK	DDX19A	GPR26
			XRN1			SENP2	B3GALT6	S1PR1	PRKAA2		PFKFB2		TNFRSF10B	MOB3A		TBX4	DDX19B	GPSM1
			YTHDC1			SEPT6	B4GALT6	SALL3	PRKCA		PHC3		TPGS2	IZUMO4		TCEANC	DDX21	GRIA1
			YTHDF2			SERBP1	BAZ1B	SAMD8	PRKRIP1		PHOX2B		TRAF1	LMNB2		TEAD1	DDX58	GRIN2A
			ZBTB10			SETBP1	BAZ2B	SAR1B	PRMT6		PIK3R3		TRAK1	GIPC3		TEX2	DENND3	GRK4
			ZFYVE26			SETX	BBX	SASH1	PRPF40A		PIP5K1A		TRIM35	RAX2		TFPI	DEPDC1	GRM4
			ZFYVE9			SFMBT2	BCAT1	SBNO1	PRRT2		PITPNM3		TRMT10B	RFX2		THRB	DESI1	GSG1
			ZNF436			SFRP1	BCL11B	SCML4	PRRX1		PIWIL1		TSC1	C14orf132		TIRAP	DGCR14	GTDC1
			ZRANB3			SFT2D3	BCL9	SECISBP2L	PTAFR		PLAGL2		TSHZ2	CCDC85C		TK1	DGCR2	GTF2F1
			ZSWIM6			SGPL1	BET1	SEL1L3	ZNF562		PLCG1		TSPAN11	BAG5		TLCD2	DGKE	GTF2H5
						SGSM2	BEX2	SERINC3	PTCH1		POFUT1		TSPAN18	APOPT1		TLN2	DHDDS	GTF3C4
						SHPK	BICD2	SESTD1	PTCHD1		POFUT2		TSPAN33	AKT1		TLX1	DHODH	GUCD1
						SKP1	BID	SFMBT1	PTGIS		POLR2D		TTC33	GREM1		TMEM100	DLGAP1	GYPE
						SLC22A11	BMX	SGCB	PTRF		POLR2E		TTL	IVD		TMEM132B	DLGAP4	GZMK
						SLC24A2	BRD1	SH3D19	STAMBP		POTEM		TTPAL	ALOXE3		TMEM181	DLL4	H2AFJ
						SLC25A36	BRDT	SHANK2	PYGO1		POU2F1		TUSC2	TTC19		TMEM184A	DLST	HAP1
						SLC44A1	BRWD3	SIK1	SEMA4F		POU2F2		TXLNA	PIGL		TMEM213	DLX1	HDAC2
						SLC4A8	BTBD1	SIX4	QRSL1		PPP1R13B		TYRP1	MIEF2		TMEM229B	DMWD	HDAC4
						SLC9A7	BTC	SKP1	RAB21		PPP1R9B		UBAC2	TOP3A		TMEM246	DNAJB1	HDHD2
						SLIT3	BTG3	SLAIN1	RAB3B		PQLC1		UBE2D2	KSR1		TMOD1	DNAJB12	HEATR3
						SMAD2	C19orf12	SLC12A7	RALBP1		PRCD		UBE2QL1	TNFAIP1		TNFRSF9	DNAJC10	HELZ
						SMC2	C1orf101	SLC13A2	RALGDS		PRKAA1		UBFD1	PHF12		TNIP3	DNAJC5G	HERC3
						SNPH	C1orf52	SLC24A2	RAP2A		PRKCB		UBN2	TAOK1		TNK2	DNAJC9	HHLA2
						SNRPG	C2orf88	SLC24A3	RASAL2		PRKG1		UBXN7	ZNF662		TNS3	DNMT3A	HIF3A
						SNTG1	C3orf35	SLC35D1	RAVER2		PRX		UNKL	TGM4		TOR1AIP2	DOK6	HIP1
						SOD2	C4orf32	SLC8A1	RBM15B		PSEN1		URM1	SACM1L		TP53BP2	DOT1L	HKR1
						SOGA3	CA2	SLC9A2	RBM18		PSKH1		UROS	PRKAR2A		TP53INP1	DPY19L3	HMG20A
						SORBS2	CAND1	SMAD5	RBM33		PTCD1		USP38	ARIH2		TPD52L1	DRP2	HMGB1
						SORL1	CAPRIN2	SMARCD2	ZNF81		PTGER3		VAPB	BSN		TPD52L2	DSEL	HPS4
						SOSTDC1	CAPZA2	SNAP25	SUV39H1		PTGES2		VCPIP1	TRAIP		TRAF3	DTHD1	HRAS
						SOWAHC	CASP12	SNIP1	RBPJ		PTPMT1		VPS53	NOP9		TRDMT1	DTWD2	HRH3
						SOX5	CAST	SNPH	RFXAP		PTPN7		VSTM4	RALGAPA1		TRIM37	DUOX2	HUNK
						SPAG16	CAV2	SNX2	RGPD4		PTPRJ		WDR5	RHOJ		TSNARE1	DUSP18	HYPK
						SPOCK1	CBX3	SOCS2	ZNF423		PYROXD1		WDR5B	VANGL1		TSPAN11	E2F3	IBA57
						SPOPL	CCDC126	SOCS5	RGPD5		RAB11FIP5		WHSC1L1	TRIM45		TSPAN14	EBF4	ICOS
						SPRED1	CCDC6	SOX4	RGPD8		RAB26		WISP1	NOTCH2		TUSC3	ECE1	IGF1
						SRRM4	CCDC71L	SPATA2	SNX20		RAB3IP		XK	CDC42SE1		TVP23A	ECHDC3	IGF2BP2
						ST8SIA3	CCL15	SPEN	RIMKLA		RAB43		XKR4	USP46		TXNDC17	EDARADD	IGSF11
						STRADA	CCL20	SPG20	RNF144A		RAB5B		XKR9	CLOCK		UBASH3B	EDDM3A	IL17RD
						STS	CCNT2	SPHK2	RNF4		RABEP1		XRCC5	MOB1B		UBE2G2	EDDM3B	IL4R
						STX1B	CCPG1	SPOCK1	RNMT		RANBP10		YOD1	CNOT6L		UBE2L3	EFCAB1	IL6R
						STXBP5	CCR6	SPOPL	RPAP2		RAP1GAP2		YTHDF3	LY6H		UCK2	EFNA5	IL6ST
						SURF4	CD200	SPTY2D1	RPF1		RAPGEF3		ZBED3	RHPN1		ULK3	EGR3	IMPAD1
						SUSD1	CD226	ST8SIA3	RPL15		RAPH1		ZBTB20	FAM83H		UMPS	EIF1AD	INTS2
						SWAP70	CD55	ST8SIA5	SLC16A14		RASSF6		ZBTB4	GRINA		UPK1B	EIF4E3	IPCEF1
						SYNCRIP	CD9	STARD13	RPP14		RBM14		ZFYVE27	GPT		URM1	EIF5A2	IPP
						SYNPO2	CDC40	STIM2	RPS24		RBM23		ZKSCAN1	ADAMTSL1		USF1	ELAVL1	IQSEC1
						SYNPO2L	CDH12	STK33	SAMD8		RBMXL1		ZMAT3	AAGAB		USP37	ELF3	IQSEC3
						SYNPR	CDH13	SUB1	UBE2K		RCC2		ZMIZ1	HCN4		VAPB	ELK1	IRAK3
						SYNRG	CDK17	SULF1	SCN2B		REEP2		ZNF154	STRA6		VSTM4	ELK3	IRAK4
						SYT14	CDK6	SUV420H1	SDC3		RFFL		ZNF189	IDH3A		VTI1A	ELMSAN1	IRF1
						SYT2	CDNF	SZRD1	SERF1A		RGS9BP		ZNF213	AKAP13		VWA1	EMID1	IRF6
						TACC1	CDYL2	TAF4	SERF1B		RHBDL3		ZNF281	KLHL25		WDR5B	EN2	IRGQ
						TACR2	CEACAM5	TARDBP	SERPINA1		RHO		ZNF317	NTRK3		WT1	ENAH	ISCA1
						TAF8	CENPF	TBC1D8	SFRP4		RHOBTB2		ZNF320	ABHD2		XRRA1	ENG	ISX
						TANC2	CEP104	TESK2	SGPL1		RIMKLA		ZNF41	2018-03-02		YAE1D1	ENPP1	ISY1
						TBC1D1	CEP112	TET3	SLAMF1		RLF		ZNF510	ZNF177		YTHDC1	ENPP6	ITGA11
						TBL1X	CEP135	TFCP2L1	SLC2A13		RNF126		ZNF546	AP1M2		ZBTB14	EPHA8	ITIH5
						TBX18	CEP41	TGFB2	SLC31A2		RNF181		ZNF548	CARM1		ZBTB20	EPS15L1	ITPRIP
						TCEANC2	CFC1	TGFBR2	SLC35B4		RNF41		ZNF551	SPC24		ZDHHC12	ERAL1	JAKMIP2
						TET2	CHIC1	THOP1	SLC37A1		ROM1		ZNF554	ZNF563		ZDHHC15	ERC1	JAM3
						TGFB2	CHL1	THSD7A	ZNRF1		RPL10		ZNF562	RTBDN		ZDHHC3	ERCC1	KALRN
						TGFBR2	CHM	TMEM110	TAF1C		RPS6KA1		ZNF605	DAND5		ZDHHC6	ERG	KAT7
						THRAP3	CHORDC1	TMEM151B	SLC6A20		RPS6KA3		ZNF618	C19orf53		ZDHHC7	ERGIC2	KCNA2
						THSD4	CLCC1	TMEM159	SLC6A4		RRAGD		ZNF652	CASP14		ZFP90	ESYT1	KCNAB2
						THY1	CLDN2	TMEM170B	SLC7A11		RUNX3		ZNF704	CLEC4F		ZHX3	ETS1	KCND3
						TIMP2	CLIP1	TMEM50B	SLC9A2		S1PR2		ZNF778	FBXO41		ZKSCAN1	ETS2	KCNE1
						TIPARP	CLOCK	TMEM55A	SLCO3A1		SAE1		ZNF81	LBX2		ZNF101	EXOC7	KCNH5
						TMEM105	CNTN4	TMEM55B	SLX4IP		SBK2		ZNF823	ATOH8		ZNF302	EXOSC2	KCNK15
						TMEM154	CNTN5	TNF	SNX29		SCAI		ZNF84	SMYD1		ZNF326	F2RL3	KCNK3
						TMEM170B	COBLL1	TNRC6A	SOBP		SCAMP5		ACVR2A	MAL		ZNF417	FADS2	KCNMA1
						TMEM174	COG6	TRERF1	SP2		SCGB2B2		ADCYAP1	CDH4		ZNF436	FADS6	KCNMB1
						TNIK	COL4A3	TRIM2	SPACA7		SCIMP		AHNAK2	NTSR1		ZNF445	FAHD1	KCNMB4
						TNKS	COMMD2	TRIM3	SPAG8		SDC1		ALDH1A2	RCAN1		ZNF451	FAM124A	KCNQ4
						TNRC6B	COMMD3-BMI1	TRIM37	SPARC		SEC14L5		ALG10B	B3GALT5		ZNF470	FAM129B	KDELR1
						TNRC6C	CPEB3	TRPC3	SPSB4		SELV		ANKLE2	BACE2		ZNF496	FAM134A	KIAA0513
						TOLLIP	CPNE3	TRPS1	SPTAN1		SEMA4A		APPL1	C2CD2		ZNF529	FAM149B1	KIAA1217
						TOR1AIP2	CPSF6	TSPYL2	SRPK1		SEMA5A		ARHGAP42	CSTB		ZNF544	FAM168A	KIAA1755
						TPD52	CRAMP1L	TTYH3	SRRM4		SEMA7A		ARPP19	LRRC3		ZNF548	FAM168B	KIF13B
						TRERF1	CREB3L1	UBE2D1	ST8SIA1		SEPT8		BAZ2B	ADARB1		ZNF562	FAM169B	KLF7
						TRIM44	CRIM1	UBE3B	STAT2		SERBP1		BORA	SLC19A1		ZNF584	FAM180B	KLHDC8A
						TSC22D2	CSF2RB	UBN2	STRN		SERINC5		BTAF1	USP18		ZNF605	FAM181B	KLHL3
						TSPAN14	CSMD1	UBXN2B	STXBP4		SFTPB		C11orf58	DGCR2		ZNF618	FAM227A	KPNA4
						TTC30A	CSNK1G1	UCP3	SV2C		SFXN5		C19orf82	DGCR14		ZNF662	FAM63A	KPNA6
						TTPAL	CTGF	ULK2	SVOP		SH2D4A		CA7	ZDHHC8		ZNF747	FAM83H	KRBOX4
						TUB	CTTN	USP13	TULP4		SHB		CCDC88A	MED15		ZNF776	FAM90A1	KSR2
						UBL3	CUL2	USP28	SYT11		SHISA6		CDH2	MAPK1		ZNF8	FBRS	L2HGDH
						UGT3A1	CUL4A	USP32	TAF8		SHROOM4		CDS2	ADORA2A		ZNRF1	FBXL20	LAIR1
						UHMK1	CXCL14	USP33	TATDN2		SIRPA		COA5	ADRBK2		ZSCAN22	FBXO10	LAMTOR4
						URI1	CXorf23	UTS2B	TEX261		SIRT6		COL6A1	ASPHD2		ACP1	FBXO22	LARP1
						UVRAG	CXXC4	UXS1	TGIF2		SLC12A7		COLEC11	CXorf36		ADIPOR1	FBXO48	LARP4
						VAPA	CYP24A1	VGLL4	THRB		SLC22A23		CST8	ZNF81		AKAP10	FBXW8	LCORL
						VGLL2	DAAM2	VPS13D	TLDC1		SLC23A2		CXorf56	SHROOM4		ARFGEF1	FBXW9	LDLRAD2
						VTI1A	DAZAP1	VSIG10	TMEM135		SLC35B2		DCAF8L1	SPIN3		ARHGAP12	FER	LETMD1
						WDR7	DBT	WASL	TMEM151B		SLC35F1		DRD2	MTMR8		ARHGEF38	FGF7	LHX6
						WDYHV1	DDX59	WDFY3	ZBTB20		SLC35G3		DUOX2	AR		ARNT	FGFR1OP	LIFR
						WHAMM	DENND4A	WDR20	TMEM33		SLC38A1		E2F6	KIF4A		ATF6	FGFR2	LIMK2
						XPO4	DIAPH3	WDR47	TMEM59		SLC39A13		ECT2	CHIC1		BACH2	FGL2	LINGO1
						YPEL2	DICER1	WEE1	TRA2B		SLC7A6		ENPP4	PHKG2		BCAR3	FKBP4	LIPH
						YTHDC2	DLAT	WNK1	TRAM2		SMAD2		F8A1	ZNF629		BLOC1S2	FKTN	LIX1L
						ZBTB20	DLX6	WNT1	TREML4		SMCR8		FAM135A	FUS		C12orf74	FN3KRP	LMF1
						ZBTB44	DMD	WNT2B	TRHDE		SMG5		FAM84A	NKD1		C17orf77	FNBP1	LMX1A
						ZC2HC1A	DOCK9	WRNIP1	TSN		SMIM12		FCRL4	AMFR		C1orf21	FNDC5	LMX1B
						ZC3H13	DSC3	YTHDF2	TSPAN13		SMOC1		FERMT2	TEPP		C5orf42	FOSL2	LPAR3
						ZCCHC14	DYRK1A	ZBTB18	TSPAN14		SMYD1		FGF14	S100Z		CAND1	FOXJ1	LPIN3
						ZDHHC20	DYRK4	ZBTB4	TSPYL6		SMYD5		FGL1	SERINC5		CASZ1	FOXL1	LPP
						ZDHHC3	EBF3	ZCCHC14	ZNF24		SNAI3		FGL2	AP1S3		CD86	FOXP1	LRCH4
						ZDHHC9	EDIL3	ZFC3H1	TTC38		SNX12		FLVCR1	SH3BP4		CDYL	FUT1	LRIG2
						ZHX3	EFCAB1	ZFPM2	TTLL12		SNX21		FOS	HES6		CHD1	FUT8	LRP11
						ZMYM4	EID1	ZFYVE26	UBA6		SNX33		GCH1	GPC1		CHDH	FXN	LRRC2
						ZNF148	EIF5A2	ZFYVE9	UBE2G2		SNX8		GLTSCR1L	HDLBP		CNOT7	FXYD3	LRRC27
						ZNF197	ELMOD1	ZMAT3	UBE2V2		SORCS2		GPR113	WHSC1		CPEB2	FYTTD1	LSG1
						ZNF449	ENPP2	ZNF217	UCK2		SP4		GRIA1	MXD4		CSMD3	GABBR1	LYPD3
						ZNF451	ENPP5	ZNF609	UHRF1BP1		SP5		GRIA2	HMX1		CUL4B	GAL3ST3	LYRM7
						ZNF500	EOMES	ZNF711	UQCRFS1		SP6		GTF2I	OTUD3		CUL5	GALNT11	LZIC
						ZNF592	EP300	ZNF800	USP24		SPECC1L		GUCY1A3	HP1BP3		CXCL2	GAN	LZTS1
						ZNF655	EPAS1	ZPLD1	ZNF701		SPOCK2		HMG20A	EPHA8		DBNDD1	GATA2	MAFK
						ZNF749	ERCC6		USP31		SPRY3		IDS	MTFR1L		DGKG	GATAD2B	MAGI3
						ZNF776	ERRFI1		USP49		SRF		IRAK1BP1	CEP85		DLC1	GATC	MAL
						ZNF850	ESRP1		VAPB		SRGAP2		KCNS3	WASF2		DMXL2	GATSL2	MANEA
						ZNRF3	ESRRG		WNT3		STC2		KEL	PPP1R8		ELOVL7	GBF1	MANEAL
						RBFOX1	ETNK1		XK		STIM1		KIAA1191	PTAFR		FAM20B	GDF5	MAP2K5
						MAML1	ETS1		XKR4		STK32C		LHFPL3	RNF135		FRK	GDI2	MAP2K6
						TSPAN9	ETS2		XPO4		STK40		LHX9	FBXL20		GPM6A	GDNF	MAP3K9
						NUP153	EXOC5		ZBTB41		STON1		LILRA1	ORMDL3		GRIA2	GFI1B	MAP7D3
						GNE	EYA1		ZBTB8OS		STRADA		LILRA3	WIPF2		GXYLT1	GFPT2	MAPK10
						DPY30	FAM110C		ZDHHC2		STRIP1		LMOD1	GJD3		HBP1	GFRA1	MAPK13
						STARD3NL	FAM122B		ZDHHC3		STRN		LZTR1	IGFBP4		HMG20A	GGA3	MAPK1IP1L
						TMEM245	FAM126A		ZFYVE26		STX6		M1AP	CCR7		IMPDH1	GHR	MARVELD2
						IARS	FAM126B		ZNF10		SURF6		MAP4K4	CSMD1		IPO7	GINS4	MAX
						MAP3K3	FAM135A		ZNF217		SV2B		MIER3	PPP1R3B		ITSN2	GIT1	MAZ
						ALDH6A1	FAM135B		ZNF276		SYNDIG1L		MNT	FAM167A		KCNH5	GJB2	MCM9
						CHIC1	FAM161A		ZNF597		SYNPO		MTRF1L	FAM86B1		KIAA1549	GJC1	MDM2
						FAM214B	FAM178A		ZNF681		SYNPO2		NBR1	GFRA2		KIF13A	GJD3	MDM4
						ZIC3	FAM193A		ZNF720		SYT12		NDUFAF6	FAM160B2		KPNA4	GK	MEAF6
						CSRP3	FAM208A		ZNF844		TAF5L		NLN	EPHX2		LEMD3	GLG1	MECP2
						PDPN	FAM214A		ZSWIM5		TCP10L		NREP	ZNF395		LIN54	GLIPR1	MECR
						TRIM33	FAM217B		ZSWIM6		TECPR1		NRXN1	GLIS2		LRRC16A	GLP2R	MED8
						ACTN4	FAM72B		A1CF		TEX2		NUP50	SNX29		LRRC8A	GLYCTK	MEIS2
						LRRC31	FAM72D		ABCA13		TEX22		ONECUT1	C16orf52		LRRTM2	GNL1	MEST
						KLRG1	FAM84A		ABCC9		TEX261		PCTP	VWA3A		LUZP1	GNPTAB	METTL16
						ZC3H7A	FAM91A1		ABCG2		THY1		PDCD7	ZKSCAN2		MAN1C1	GOLGA1	METTL8
						TAGAP	FANCM		ABLIM1		TIGD3		PLA2G12A	SBK1		MAP2K3	GOLGB1	MEX3A
						SCN11A	FBXO11		ACACA		TLDC2		POGLUT1	CMTM4		MARCKS	GOPC	MFAP4
						DR1	FBXO28		ACBD3		TLL2		PRPF19	SF3B3		MARK1	GOSR2	MGAT4A
						ID1	FBXO32		ACE2		TMED1		RAB5B	DHODH		MAT2A	GP6	MGP
						AP3M1	FEM1C		ADAM19		TMEM104		RDH12	GLG1		MBD5	GPA33	MGRN1
						MEI4	FERMT2		ADARB1		TMEM11		RNF182	CHST6		MEIS1	GPR107	MGST2
						UNC5C	FGL2		AHCTF1		TMEM110		RNF4	CDYL2		MLLT4	GPR162	MICAL3
						ABL2	FKBP14		ALOX5AP		TMEM120B		SHISA7	DUSP23		MUT	GPR173	MLIP
						ACSL4	FKTN		ALOXE3		TMEM164		SLC25A25	SLAMF1		MYO16	GPR63	MMP2
						NETO2	FMNL2		AMOT		TMEM178B		SLC26A4	ARHGAP30		NAA50	GPR65	MMS19
						UNC80	FOXJ3		ANGEL1		TMEM184A		SLC28A3	ATF6		NBEAL1	GPR83	MOBP
						SLC6A2	FST		ANKRD44		TMEM33		SOX2	UHMK1		NCAM1	GPRIN2	MON1B
						FMO2	FZD7		ANKRD46		TMEM53		STAU1	UCK2		NDN	GRAMD4	MPI
						FOS	GABRG1		ANO10		TMEM65		TAOK1	MTMR3		NEK9	GRAP2	MPPED2
						CC2D2A	GATA2		ANXA7		TMEM72		TBK1	LIF		NLK	GRIK3	MR1
						PAK3	GATA3		ARL5A		TNFAIP8L2		TCFL5	TOM1		NOP16	GSPT1	MRC2
						TIA1	GCNT2		ARX		TNFSF14		TET1	RBFOX2		NPAS2	GUCY1A2	MRPS14
						DIO1	GCOM1		ASAP2		TNN		TFDP3	IL2RB		NRARP	GUCY1A3	MSRB2
						GPR34	GDAP2		ASB15		TNNI1		TMEM170B	PDXP		NRDE2	H2AFV	MSX2
						SENP7	GDI2		ASPH		TNPO2		TMEM33	MAFF		OGN	H2AFX	MTAP
						ARID3B	GLRX5		ATF7IP		TPBG		TNFSF10	DNAL4		ONECUT2	HABP2	MTFMT
						IQGAP1	GLTSCR1L		ATG16L1		TRAF1		TOX3	MGAT3		PANX3	HAPLN4	MTMR1
						UNC5D	GLYR1		ATP2B2		TRAF3		TP53INP2	CACNA1I		PHF11	HAUS4	MTMR10
						ACTR1B	GNAQ		ATP8B2		TRAPPC2L		TRIM34	GRAP2		PHLDA3	HCAR1	MTPAP
						MAN1A1	GNB4		B3GNT1		TREML2		TRIM6-TRIM34	CCDC134		PLD5	HCFC2	MTX3
						CLDN12	GPA33		B4GALT5		TRHDE		TRPS1	NAGA		PM20D2	HECTD4	MVB12B
						SCML2	GPR116		B4GALT6		TRIM44		TXNL4A	FAM109B		PPP1CC	HEMK1	MXI1
						TPBGL	GRHL2		BBX		TRIM66		UNC80	SOX12		PRKAR2B	HEPACAM	MYEF2
						LRRC7	GRIA2		BCL11B		TRIM67		UVRAG	PSMF1		PRR23B	HEY1	MYLK3
						SENP1	GRM5		BCORL1		TRIM71		WASF2	TMEM239		PTPRU	HEYL	MYO10
						RNF13	GRPEL2		BMPR2		TRPM6		WBP1L	UBOX5		PUM1	HGSNAT	MYO9A
						PCDH7	GSPT1		BTRC		TRPV3		WDR44	SPEF1		RAB1A	HHAT	NACC2
						GXYLT1	GTF2A1		BUB1B		TSPAN14		WLS	APMAP		RAB27B	HIF1AN	NCAPH
						NFXL1	GTF3C3		C11orf57		TTC38		YWHAB	RALY		RAB8B	HIPK2	NCKAP5
						ZYG11B	GTPBP10		C19orf66		TTL		ZCCHC5	AHCY		RANBP10	HLA-DOB	NCR3
						ABHD13	GTPBP2		C1orf21		TUB		ZDHHC15	RNF150		RASAL2	HMBS	NCR3LG1
						LCOR	H3F3B		C7orf31		TUSC5		ZEB2	GAB1		RBM47	HMGA1	NDC1
						CTDSPL2	H3F3C		C7orf57		TVP23A		ZFP30	OTUD4		RFX7	HMOX2	NDRG3
						FAM84A	HACE1		CADPS2		TWF2		ZNF347	STOX2		RHEBL1	HMX2	NDUFAF6
						SESN3	HAPLN1		CAMK2D		TYSND1		ZNF423	PDLIM3		RLIM	HNRNPA0	NDUFV3
						PAPD7	HCN1		CAPZA1		UBE2D3		ZNF654	MRPL11		RNF19B	HOOK3	NEDD4L
						SLC9A5	HDGFRP3		CBL		UBE2D4		ZNF770	PC		ROBO2	HOXB3	NEU1
						ZZZ3	HECTD2		CBLN1		UBE2I			FAM86C1		SATB2	HP1BP3	NFAT5
						RAD17	HEMGN		CCDC132		UBE2J2			P2RY2		SEC22A	HSD3B1	NFIA
						SEMA3C	HESX1		CCR1		UBE2W			FAM168A		SEMA3A	HTR4	NFIX
						GBP2	HFM1		CD276		UBIAD1			UBALD2		SGCD	HTR6	NFYC
						ZNF24	HIF1A		CD34		UHRF1BP1			MXRA7		SLC14A1	HUS1	NHEJ1
						FAM20B	HIPK3		CDK19		UNC119			BIRC5		SLC24A4	HVCN1	NHLRC2
						VTCN1	HMGB3		CDK5RAP3		UNC119B			USP36		SLC25A38	ICOSLG	NHLRC4
						KMO	HORMAD1		CDK6		UNC5B			TIMP2		SLC2A13	IDH3A	NKX2-3
						GPR82	HS3ST5		CELF1		UROS			ENPP7		SLC30A8	IFFO1	NKX3-2
						SSTR2	HSPA5		CELF3		UVRAG			CBX2		SLC35F1	IFIT2	NPAS2
						SMPD3	HTR5A		CHSY3		VAMP1			TBC1D16		SLC35F3	IFNLR1	NR5A1
						COPS3	ID1		CLCC1		VAPB			MAFG		SLC5A9	IGFBP3	NRIP3
						OSBPL1A	ID4		CLIP4		VNN1			WDR45B		SLC7A2	IGFBP5	NRXN3
						SH3BGRL2	IKBIP		CLOCK		VPS35			FN3KRP		SMAD9	IGHMBP2	NSD1
						PPP2CA	IKZF5		CMKLR1		VPS37C			IYD		SORCS3	IKZF5	NSL1
						ACAA2	IL13RA1		CNTROB		VSTM4			AGPAT4		SPTBN4	IL13RA1	NT5DC3
						SP4	IL22RA2		COL19A1		WASF2			CYP2W1		SRD5A3	IL18BP	NTN1
						ZNF827	IL6		CPSF2		WDR37			MAD1L1		ST18	IL1RN	NTSR1
						TMEM178B	IMPAD1		CST9		WDR82			GNA12		STAM2	IL2RB	NUBPL
						HDAC1	INTU		CTDP1		WDTC1			FOXK1		SYNPO2	ILDR2	NUDT15
						EMP1	IRAK1BP1		CTDSPL2		WHSC1			THSD7A		TBC1D12	IMP4	NUDT8
						SLAMF1	IRF6		CTSO		WISP1			IQSEC1		TEK	IMPDH1	NXF1
						TXLNA	ISOC1		CUEDC1		WNK2			XPC		THBS1	IMPG2	OAZ2
						CSTF1	ITGB2		CYP27C1		WNT10B			CCDC174		THY1	INHBB	OBFC1
						TRIM5	JAM2		CYP7B1		WNT2B			NR2C2		TIGD2	INPP5K	OGFOD3
						MAP6D1	JMJD1C		DDX58		XIAP			COLQ		TKTL2	IPCEF1	OLFML2A
						ARHGAP6	KAL1		DEDD		XKR7			TMPPE		TLE3	IRAK4	ORAI2
						MAGI2	KAT2B		DESI2		XRCC3			EXOG		TMCC3	IRF3	ORAOV1
						NDUFS1	KCNJ3		DIP2B		XYLT1			TYRO3		TMEM133	JAKMIP3	ORC6
						SLC4A7	KCNMB2		DLX1		ZBTB34			ZSCAN29		TMEM218	JDP2	ORMDL3
						FBXL2	KCTD15		DNAJC5		ZBTB40			TMOD2		TTLL7	JOSD1	P4HA2
						YIPF6	KDELC2		DNAJC6		ZBTB47			WDR72		USP34	KAZN	PACS1
						CNOT7	KDM2A		DOCK2		ZBTB7C			TLN2		WDFY2	KCNA1	PAGR1
						GK5	KDM4B		DSG2		ZC3H7B			RPS27L		WDR45B	KCNC1	PAPOLG
						EPRS	KIAA0895		DUSP19		ZCCHC24			SNX22		YAP1	KCNH1	PARN
						PAFAH1B2	KIAA1244		EDEM1		ZDHHC23			PLEKHO2		ZBTB10	KCNK5	PARS2
						ATP1A2	KIAA1715		EDEM3		ZDHHC9			ZBTB20		ZBTB40	KCNMB4	PBX3
						PRRG4	KIAA2022		EGR2		ZFP36L1			RABL3		ZC3H12C	KCNN3	PCBD2
						HIATL1	KIF18A		EIF1B		ZHX3			STXBP5L			KCTD17	PCYT1B
						SPICE1	KLF10		EIF3J		ZNF185			WDR5B			KCTD2	PDCL
						GABRA5	KLF11		EIF4A2		ZNF319			ISY1			KCTD5	PDE12
						PPM1K	KLF2		ELAVL1		ZNF395			ACPP			KDM5A	PDE4B
						KLHL14	KLHL24		ENY2		ZNF397			STRN			KDM5B	PDE6A
						SHROOM2	KLHL5		EPHA10		ZNF423			EIF2AK2			KIAA0040	PDPR
						DACT1	KMT2C		FAM172A		ZNF445			MCFD2			KIAA0101	PDXK
						C10orf76	KRTAP4-11		FAM206A		ZNF502			TTC7A			KIAA0513	PEAR1
						ZBTB7A	KRTAP4-8		FAM222B		ZNF611			AAK1			KIAA0930	PEG3
						NCAN	LEPROT		FAM229B		ZNF623			TGFA			KIAA1522	PEX19
						KDELR2	LIN54		FBXO32		ZNF641			ADAT2			KIAA1958	PFKFB3
						CRTC3	LIX1		FBXO46		ZNF703			STX11			KIF16B	PHACTR2
						PXMP4	LRMP		FBXO48		ZNF780A			GNAL			KIF1B	PHC3
						RCN1	LRP1		FBXW11		ZNF780B			RPRD1A			KIF1C	PHF21A
						DDHD2	LRP2		FEZ2		ZNHIT3			RNF165			KIF3C	PHLDB1
						COX15	LRRC4		FLNA		ZSCAN1			ST8SIA5			KIF6	PHYHIP
						TCF12	LRRC58		FOXK2		AACS			ZBTB7C			KIN	PIP4K2B
						RUNX1T1	LRRC7		FREM2		ABCC5			SMAD4			KLF13	PIRT
						TGFBI	LRRC8C		G3BP1		ABCF2			FECH			KLF16	PKIG
						GALNT1	LRRCC1		G3BP2		ABRACL			NEDD4L			KLF7	PKP1
						RASEF	LRRTM3		GAL		ACO1			CCBE1			KLHDC8A	PLA2G2D
						H2AFV	LSM1		GATAD1		ACPP			BAP1			KLHL21	PLEKHF1
						MED13	LSM6		GCNT3		ADAMTS14			IL17RD			KLHL31	PLEKHO2
						NFE2L1	LTBP1		GLUD1		AJUBA			FAM3D			KMO	PLIN4
						MYOZ2	LTBR		GNB3		ANKRD13A			VGLL3			KPNA5	PLLP
						TP53RK	MACF1		GPC3		ANKRD33B			ARL13B			KPNA6	PLXDC2
						MXD4	MACROD2		GPRASP2		ANXA11			CBLB			KRT8	PLXNA4
						ZNF654	MAGEB16		GRIN2B		ARPP19			MYADM			KRT80	PML
						ZNF385B	MAL2		GSTA4		ATG2B			COX6B2			KRTAP8-1	PMVK
						PKHD1L1	MAP3K2		GTF2H3		ATP8A1			ZNF471			KSR1	PNMA2
						RPS6KA6	MAP3K7		HCFC2		C17orf103			ZNF549			KXD1	PNMA5
						RGS18	MAPK1IP1L		HECTD4		C1GALT1			ZNF154			LAMTOR3	POLD4
						DONSON	MAPK9		HNRNPUL1		C1orf210			ZBTB45			LANCL2	POLR2E
						SDC2	MARK1		HOMER1		C2orf72			ZER1			LAPTM5	POLR2F
						STK39	MBD5		HSP90AA1		CACNA1C			C9orf114			LARP4B	POMT2
						CAMLG	MBLAC2		HSPA13		CCDC117			USP20			LARS2	PORCN
						ATP2B4	MBNL1		HSPA4		CDC14B			FNBP1			LCOR	POU2F1
						PPM1M	MCM10		IKZF3		CEP164			FAM78A			LDB1	POU2F3
						ADCY7	MCTP2		IL13RA1		CEP170B			UCK1			LDHAL6A	PPARA
						LONRF1	MDGA2		IL6		CEP85			TSC1			LEMD2	PPARGC1B
						BRMS1	MECOM		IL6R		CHFR			MED22			LEPROTL1	PPM1E
						NFE2L3	MED13		JRKL		CLEC16A			KCNT1			LFNG	PPP1R12B
						FMNL2	MEF2C		JUN		CLEC2D			ST6GAL2			LGALS8	PPP1R3E
						ENPP1	MGAT4A		KANK1		CLN6			PAX8			LHPP	PPP2R2C
						SGOL1	MICB		KAT7		CMTM4			CCDC93			LHX3	PPP5C
						CTNS	MICU2		KCNA1		CRELD1			POLR2D			LILRA1	PPP6R3
						METTL14	MID2		KCNIP2		CXCR6			AMER3			LILRB4	PQLC1
						VAMP4	MLANA		KCNK5		DAAM1			MGAT5			LINGO4	PRDM16
						DCC	MLLT4		KCTD3		DGKE			LYPD6			LMAN1	PRKACA
						HSPB8	MNX1		KDELR1		DIRAS1			HLA-DOA			LMF1	PRKAR2A
						TOB1	MON2		KDELR3		DUSP16			PACSIN1			LMOD1	PRKCB
						ZNF45	MOXD1		KIAA1467		ENPP1			UHRF1BP1			LPGAT1	PRR11
						MED31	MPPED2		KLHL15		FAM20A			MAPK13			LPIN1	PRR13
						TMEM173	MRPS18B		KLHL24		FAM53B			C6orf89			LPIN2	PRSS27
						VBP1	MSTN		KLHL29		FAM83H			MDGA1			LRRC14	PRUNE2
						CLIP4	MTF2		KLHL4		GCNT1			KIF6			LRRC20	PSAPL1
						ONECUT2	MTPAP		KRTAP4-11		GRAMD1B			MRPS18A			LRRC25	PSD3
						LAMP1	MTRR		LANCL2		HNF1A			C6orf223			LRRC38	PSMB11
						USP15	MYCL		LPL		HOXB2			TGM2			LRSAM1	PSMC2
						CTNNB1	MYCN		LRP6		HTT			CHD6			LRTM2	PSMD9
						ATOH7	MYF5		LRR1		IDE			SYS1			LRTOMT	PTAFR
						CCDC89	NAB1		LRRC55		IER3IP1			KCNB1			LSM11	PTBP3
						SLK	NBEA		LRRC8E		IL6R			ADNP			LTC4S	PTCHD4
						COL6A5	NCK2		LSM12		IRX2			TSHZ2			LUC7L	PTDSS2
						ZKSCAN2	NEDD1		MAGEA1		JOSD1			VAPB			LURAP1	PUS1
						SRSF10	NEK4		MAPK4		KCNN3			TSPAN14			LUZP1	PYCR1
						ENOPH1	NEK7		ME1		KCNQ1			CDHR1			LYRM4	PYGO1
							NETO1		MED13L		KLF13			BMPR1A			LYSMD1	QSER1
							NEUROD4		MEGF9		KLHDC8A			KLLN			LYSMD4	RAB21
							NF1		METTL21B		KPNA6			IFIT1			LZIC	RAB22A
							NFAT5		MIS18BP1		LAD1			LCOR			M1AP	RAB2B
							NPAT		MLEC		LIN28A			HPSE2			MACC1	RAB31
							NR1D1		MLLT11		LOXL4			COX15			MAD2L1BP	RAB36
							NR4A3		MLLT4		LRAT			SCD			MADCAM1	RAB3GAP2
							NSUN7		MMRN1		MAP3K12			ZFP91			MAOA	RAB3IP
							NT5C1B-RDH14		MOB3B		MAP3K13			FAM111A			MAP1LC3C	RAB7A
							NTF3		MORC1		MAPK13			TMEM138			MAP2K2	RAB8A
							NUDT12		MORC4		MAPKAPK3			FADS2			MAP2K6	RABGAP1
							NUDT4		MOXD1		MBTD1			POLR2G			MAP4	RAD51B
							NUFIP2		MRPL45		MED22			ST6GAL1			MAP4K2	RAET1L
							NXPH1		MRPL50		MEF2D						MAP7	RALBP1
							ORC6		MRPS36		MFAP3						MAPK10	RALGPS1
							OSBPL8		MS4A7		MOB2						MAPK3	RAP2B
							PABPC4L		MYCT1		MOGS						MAPKAP1	RAPGEF2
							PAFAH1B1		MYO6		MPPED1						MAPRE3	RARA
							PAIP2		NAPB		MPV17L						MAPT	RASD2
							PAK4		NCOA7		MTF1						MARK3	RASGRF1
							PALLD		NEBL		NAA15						MASP1	RASSF2
							PALM2		NFE2L1		NECAB3						MAST3	RBBP8NL
							PAN3		NISCH		NEU3						MATN1	RBFA
							PCDH17		NKAIN1		NKD1						MAU2	RBM23
							PCDH20		NMNAT2		NPL						MAVS	RBM3
							PCDH7		NOVA1		NPTX1						MBD3	RBM48
							PCNX		NPAT		PODXL						MBD5	RBM7
							PDE4B		NR5A2		POLR2F						MBLAC1	RBMS2
							PELI1		NTRK2		PPM1E						MCTS1	RC3H1
							PFDN4		NUAK1		PRDM15						MDM2	RDH11
							PHC3		NUAK2		PSAPL1						ME2	RDH13
							PHF20L1		NUS1		PTGS1						MEAF6	RECQL5
							PHLPP1		OSBPL5		PTPN3						MED17	REEP3
							PI4K2B		OXCT1		PXN						MED20	RET
							PICALM		PAK2		QTRTD1						MED26	RFNG
							PIGA		PBX1		RAPGEF5						MEF2D	RFWD3
							PIK3C3		PCDH1		RBM20						MESP2	RGPD8
							PJA2		PCDH19		REST						METRN	RHOA
							PLAUR		PCLO		RNF180						METTL16	RIC3
							PLS1		PCOLCE2		RPL13						METTL21B	RIC8B
							PNRC1		PDHA1		RPS6KL1						MGA	RIPK1
							POLR2M		PELI2		SAPCD2						MGAT1	RNF103-CHMP3
							POLR3G		PER3		SCML2						MGAT4C	RNF125
							PPARG		PHF12		SGPL1						MGAT5	RNF144A
							PPAT		PHF2		SLC12A3						MGLL	RNF213
							PPP2R5A		PI4KB		STARD7						MGMT	RNF24
							PPP2R5E		PKIB		TCF7						MGRN1	RNF41
							PPP6R3		PLEK		TET2						MIDN	RORC
							PRDM6		PM20D2		TFDP2						MIEN1	RPAP2
							PREPL		POU3F2		THPO						MKLN1	RPE
							PRKG1		PPARGC1A		TICAM2						MLEC	RPH3AL
							PRR11		PPM1E		TMED7-TICAM2						MLH3	RPIA
							PTER		PPP1R9A		TMEM161B						MLLT6	RPL27A
							PTF1A		PPP2R3A		TNFRSF1B						MME	RPS24
							PTGS2		PPP4R1		TNRC6A						MMS22L	RSPO3
							PTPN4		PRKAB2		TP53INP1						MOB1A	RTBDN
							PTPN9		PRKCE		TSPAN11						MOBP	RTF1
							PTPRD		PSAT1		TXNL4A						MOCS1	RTP1
							PTPRM		PSMB8		USP31						MOGAT3	RXRA
							PUM1		RAB39B		VANGL1						MPHOSPH8	S100A16
							QRSL1		RAB7L1		VGLL3						MPP2	SAMD12
							R3HDM2		RALY		ZC3H14						MPRIP	SAP30L
							RAB1A		RBM39		ZFYVE28						MR1	SBNO1
							RAB23		RBPMS		ZNF609						MRI1	SCARB2
							RAB28		RGS16		ZNF76						MRPL10	SCD5
							RAB3GAP2		RNF169		ZNFX1						MRPL17	SCIMP
							RAB6B		RNF34								MRPL35	SCIN
							RABGGTB		RUNX3								MRPS25	SCML2
							RAD21		SAMD4B								MRRF	SCNM1
							RAP2C		SART3								MS4A10	SEC14L4
							RB1CC1		SBF2								MSMO1	SEC31B
							RBBP7		SCYL3								MTA3	SEMA4G
							RBFOX1		SDC4								MTF1	SEMA6D
							RBM27		SDE2								MTHFR	SEPT6
							RBMS3		SDK2								MTMR7	SERPINA1
							RBPJ		SEMA3C								MTPAP	SERPINB13
							RCOR3		SENP7								MTR	SERPINB8
							RDH14		SETD7								MTUS2	SERPINB9
							RGMB		SFMBT1								MTX1	SETBP1
							RGS4		SGCB								MUC20	SETD3
							RGS7		SH3RF1								MYCBP	SF3B3
							RHEB		SHE								MYCL	SFMBT2
							RHOH		SIGLEC12								MYNN	SFTPB
							RIMKLB		SIX4								MYPN	SFXN2
							RING1		SKP1								MYPOP	SFXN5
							RLF		SLC24A3								N4BP3	SGPL1
							RND3		SLC35A1								NACC1	SGSM1
							RNF138		SLC35A3								NACC2	SGTA
							RNF212		SLC38A1								NAIF1	SGTB
							RNF219		SLC4A7								NAPA	SH2B3
							ROBO2		SLC6A1								NAPB	SH2D1B
							RPIA		SLC6A2								NCAPH	SH2D4A
							RPS6KA6		SLITRK5								NCLN	SH3KBP1
							RTF1		SMG7								NCOR2	SH3PXD2A
							SAFB		SNAP25								NDUFC2-KCTD14	SH3TC2
							SASH1		SOX6								NEDD4L	SHPK
							SBNO1		SPATS2								NEDD9	SIK2
							SCML1		SREK1								NENF	SIN3B
							SCML2		SRSF1								NETO2	SKA1
							SCN9A		SRSF6								NFAT5	SKAP1
							SDE2		STEAP2								NFIC	SKP2
							SEC24A		STK17B								NFIX	SLA2
							SEC63		SURF4								NFYA	SLAMF1
							SENP7		SYNJ1								NHEJ1	SLC10A2
							SEPSECS		TBC1D24								NHSL2	SLC12A6
							SERTAD2		TCEANC2								NINJ2	SLC15A1
							SH2D1A		TEAD1								NIPSNAP3B	SLC19A3
							SIKE1		TEF								NKAIN2	SLC20A2
							SIRT1		THOC3								NKX3-2	SLC22A11
							SLC17A6		THSD4								NOL6	SLC24A4
							SLC22A15		TIA1								NOL9	SLC25A15
							SLC25A12		TIPIN								NOP9	SLC25A20
							SLC38A2		TMCC3								NOTCH2NL	SLC25A29
							SLC41A3		TMED2								NOVA2	SLC29A1
							SLC4A7		TMEM167A								NPR3	SLC30A6
							SLC5A1		TMEM209								NR1H3	SLC35F6
							SLC5A7		TMEM35								NR2F6	SLC45A4
							SLC6A1		TMEM74								NR4A3	SLC5A2
							SLIT2		TMPRSS11E								NSL1	SLC6A6
							SLIT3		TPD52								NSMCE1	SLC7A14
							SLK		TPST1								NT5DC3	SLC7A6
							SMAD5		TRABD2B								NT5E	SLC9A7
							SMARCAD1		TRAF6								NUDCD3	SLC9B2
							SMG8		TRAK1								NUDT10	SMC5
							SMURF2		TRAM1								NUDT11	SMIM14
							SNCA		TRAPPC11								NUDT16	SMIM17
							SNX25		TRIM67								NUPR1	SNAPC3
							SON		TRPS1								NUTF2	SNRPD1
							SOS2		TSC22D1								NXPE3	SNTB2
							SOX6		TSPAN5								NXPH3	SNX15
							SP3		TTC30A								OLFML2A	SNX27
							SPAST		UBIAD1								ONECUT2	SNX29
							SPDL1		ULK1								OPA1	SOX12
							SPRY2		UNC13C								OPA3	SP110
							SPTBN1		UNC5D								OPN1MW	SPATA33
							SRCIN1		USP25								ORC6	SPATA5
							SRSF12		USP37								OSBPL3	SPATS2L
							SRSF4		VEZT								OSMR	SPECC1L
							SSH2		VOPP1								OTUD3	SPN
							ST8SIA3		VPS13D								P2RX1	SPRED3
							STAG2		VSX2								PAGR1	SPRY4
							STARD9		WDR11								PAK6	SPRYD4
							STEAP2		WDR31								PARP8	SREK1IP1
							STIM2		WDR35								PATZ1	SSH1
							STK17B		XRCC5								PAX5	SSNA1
							STRN		YIPF5								PAX6	ST3GAL1
							STX12		YWHAG								PAX7	ST7L
							SYCP1		ZBTB34								PCBP4	ST8SIA1
							SYNCRIP		ZC3H4								PCDHB5	ST8SIA3
							SYPL1		ZC3H6								PCED1B	STAB2
							SYVN1		ZCCHC7								PCF11	STEAP2
							TAB3		ZMAT2								PCGF3	STK25
							TAC1		ZNF112								PDDC1	STPG1
							TADA2B		ZNF236								PDE1C	STRADA
							TAF1B		ZNF260								PDE4A	STX1B
							TAF6		ZNF275								PDE4B	STX3
							TAF7		ZNF451								PDE6G	STXBP5L
							TANC2		ZNF592								PDE7B	SULT1C4
							TAOK3		ZNF641								PDGFB	SUN2
							TARDBP		ZNF649								PDGFRB	SUSD3
							TBC1D32		ZNF670								PDK1	SYNCRIP
							TCEAL1		ZNF704								PDK2	SYP
							TCTEX1D2		ZNF778								PDPR	SYT13
							TDGF1		ZNF813								PEX10	SYT2
							TENM1		ZNF891								PFKFB3	SYT6
							TENM3		ZNRF3								PGLYRP4	SYT7
							TGFBR1										PHACTR1	TAF8
							TLK1										PHF19	TAPBP
							TLR4										PHF21B	TAZ
							TM9SF3										PHLDA1	TBC1D16
							TMED5										PHLDB1	TBC1D24
							TMEM158										PHYHIP	TBC1D5
							TMEM170B										PI4K2A	TCF7
							TMEM196										PIGL	TENM4
							TMEM245										PIK3R1	TERF2
							TMEM38B										PIM1	TET2
							TMEM65										PIP5K1C	TEX22
							TMOD2										PIRT	TGFBRAP1
							TMPO										PITHD1	TGM2
							TNPO1										PITPNA	THEM4
							TOB1										PITPNM2	THNSL2
							TRAF3										PKD2L1	THOC5
							TRAK1										PLA2G15	THOP1
							TRAPPC10										PLA2G5	THRB
							TRAPPC6B										PLCB3	THUMPD3
							TRAT1										PLCD1	TIFAB
							TSHZ1										PLCG1	TIGD6
							TSHZ3										PLCL1	TIMM22
							TTC19										PLEKHA7	TIMP3
							TTC33										PLEKHB1	TK2
							TTC39B										PLEKHB2	TLDC1
							TTK										PLEKHM3	TLR3
							U2SURP										PLIN4	TLR8
							UBE2H										PLXDC1	TM4SF18
							UBE2K										PLXNA2	TMED4
							UBL3										PMPCA	TMEM120B
							UBLCP1										PNMAL2	TMEM127
							UFM1										PNO1	TMEM151B
							UNC13C										PNPLA1	TMEM154
							UQCRQ										PNPO	TMEM164
							USP13										PNRC1	TMEM199
							USP25										POFUT1	TMEM239
							USP30										POFUT2	TMEM97
							USP33										POLI	TMPRSS4
							UTS2B										POLL	TMX1
							VAMP4										POLR2D	TNFAIP8L1
							VCPIP1										POLR2E	TNFRSF11A
							VEGFC										POLR2G	TNFSF15
							VMA21										POLR3H	TNK2
							VPS13A										POU2F1	TNNI1
							VPS37A										PPARA	TNPO1
							VPS4B										PPARD	TNPO3
							WASF1										PPCDC	TNRC6B
							WBSCR22										PPFIA4	TOM1
							WDFY3										PPIE	TOMM22
							WDR3										PPIG	TOMM40
							WDR33										PPM1A	TOR1AIP2
							WDR47										PPM1F	TP53I11
							WDR72										PPM1K	TPCN1
							WIF1										PPP1R12B	TPCN2
							WIPF1										PPP1R3D	TPD52
							WWC3										PPP1R3G	TPPP3
							XIAP										PPP2R3A	TPRG1
							XK										PPP6R1	TRAF3IP2
							ZC3H12C										PPP6R2	TRAFD1
							ZCCHC11										PRCC	TRDMT1
							ZCRB1										PRCD	TRERF1
							ZDBF2										PRDM16	TRIM38
							ZDHHC17										PREB	TRIM40
							ZFAND5										PREPL	TRIM45
							ZFP1										PREX2	TRIM59
							ZFP37										PRG2	TRIM6
							ZFX										PRICKLE2	TRIM68
							ZMYM2										PRIMA1	TSC1
							ZMYM3										PRKAA2	TSC22D3
							ZNF236										PRKACB	TSNARE1
							ZNF286A										PRKAG1	TSPAN11
							ZNF286B										PRKAR2A	TSPAN15
							ZNF331										PRKRIP1	TSPAN18
							ZNF507										PRPF38A	TSPAN31
							ZNF543										PRPF40A	TSPAN4
							ZNF585A										PRRG1	TSPYL1
							ZNF609										PSMD11	TSPYL4
							ZNF711										PSMD7	TTC38
							ZNF770										PSORS1C2	TTC39A
							ZNHIT6										PSPH	TTYH2
							ZZEF1										PTCD1	TXNDC17
																	PTCD2	TYROBP
																	PTDSS2	UBA52
																	PTGIS	UBAC2
																	PTPN14	UBE2I
																	PTPRT	UBE2J2
																	PURB	UBE2QL1
																	PVR	UBE2W
																	PXMP4	UBN2
																	PYY	UBOX5
																	QKI	UBTF
																	RAB11FIP5	UBXN7
																	RAB15	UHRF1BP1L
																	RAB37	UNC5B
																	RAB38	UQCRB
																	RAB3B	URM1
																	RAB6B	UROS
																	RAB8A	USP20
																	RABEP2	UTP15
																	RABL2A	VAMP1
																	RABL2B	VAMP2
																	RAD54L2	VCL
																	RANGAP1	VGLL4
																	RAP1A	VHL
																	RAPGEF6	VIPR2
																	RARA	VMA21
																	RASA2	VPS13D
																	RASA4	VPS41
																	RASD2	VPS53
																	RASSF2	VSTM4
																	RASSF7	VTI1A
																	RBM12	WAS
																	RBM14	WDR45B
																	RBM14-RBM4	WDR5B
																	RBM17	WHSC1
																	RBM18	WIPI2
																	RBM19	WNT7B
																	RBM3	WTIP
																	RBMS2	XRCC2
																	RBMX2	XYLT2
																	RBPMS2	YES1
																	RCOR3	YPEL2
																	RDH10	YWHAB
																	REL	YWHAZ
																	RELT	ZBED4
																	REM2	ZBTB7A
																	RFC2	ZC3H12A
																	RGAG4	ZC3H12B
																	RGPD8	ZC3H12D
																	RGS4	ZC3H6
																	RHOBTB2	ZCCHC17
																	RHOF	ZCCHC24
																	RIPPLY1	ZDHHC3
																	RLIM	ZDHHC9
																	RNASEH2C	ZFP14
																	RNF130	ZFP69B
																	RNF169	ZFR2
																	RNF181	ZKSCAN3
																	RNF185	ZMIZ1
																	RNF187	ZNF100
																	RNF220	ZNF154
																	RPL28	ZNF207
																	RPS6KL1	ZNF251
																	RPUSD1	ZNF260
																	RREB1	ZNF275
																	RRM2	ZNF280C
																	RRP7A	ZNF286A
																	RSL1D1	ZNF354C
																	RTN4RL2	ZNF37A
																	S100PBP	ZNF385B
																	SC5D	ZNF391
																	SCAMP5	ZNF394
																	SCIMP	ZNF417
																	SCML4	ZNF445
																	SCN1A	ZNF460
																	SCN2B	ZNF510
																	SDC1	ZNF551
																	SDHD	ZNF555
																	SDSL	ZNF556
																	SEC14L2	ZNF557
																	SEC14L5	ZNF561
																	SELV	ZNF562
																	SEMA6A	ZNF585B
																	SEPT8	ZNF587
																	SERPINF2	ZNF611
																	SERPINH1	ZNF621
																	SETD5	ZNF626
																	SEZ6	ZNF641
																	SEZ6L2	ZNF652
																	SF1	ZNF665
																	SF3B3	ZNF713
																	SFN	ZNF716
																	SFTPA1	ZNF736
																	SFTPA2	ZNF740
																	SFXN2	ZNF75A
																	SFXN3	ZNF805
																	SGCB	ZNF81
																	SGK494	ZNF93
																	SH2D6	ZNF99
																	SH3BGRL2	ACACB
																	SH3BP2	ADAMTS14
																	SH3PXD2A	ADD1
																	SH3TC2	ALPK3
																	SHOX2	AMIGO1
																	SHROOM3	ANK1
																	SIGLEC5	ANXA11
																	SIKE1	APLN
																	SIRPB2	ASIC1
																	SIRPG	ASXL1
																	SLA2	ATG2A
																	SLC12A3	ATPAF1
																	SLC16A2	BCL9
																	SLC22A23	BDNF
																	SLC23A2	C15orf27
																	SLC24A4	C16orf58
																	SLC25A22	C17orf103
																	SLC27A4	C1orf233
																	SLC28A1	C1orf95
																	SLC29A4	C1QL1
																	SLC2A12	C22orf39
																	SLC30A7	C2CD3
																	SLC30A8	C5orf60
																	SLC35D1	C6orf203
																	SLC37A2	C9orf66
																	SLC39A13	CABLES2
																	SLC44A2	CABP2
																	SLC45A4	CACNA2D2
																	SLC46A1	CACNB2
																	SLC46A3	CAMK2A
																	SLC6A16	CAPN12
																	SLC6A2	CAPN14
																	SLC7A1	CASKIN2
																	SLC7A5	CBFA2T3
																	SLC8A1	CBX2
																	SLCO1A2	CCDC40
																	SLIT3	CCDC42B
																	SLMAP	CCDC64
																	SLX4	CD2
																	SLX4IP	CDC42BPG
																	SMAD4	CDC6
																	SMARCA5	CDIPT
																	SMCP	CELF5
																	SMCR8	CERS4
																	SMIM15	CGN
																	SMIM21	CHST11
																	SMOC1	CISD1
																	SMYD5	CLEC18A
																	SNAP23	CLEC18B
																	SNCB	CNIH2
																	SNN	CNNM3
																	SNRPD1	CNPY4
																	SNRPD3	COBL
																	SNX11	COL23A1
																	SNX3	COL4A3
																	SNX30	COPS6
																	SNX33	COTL1
																	SNX8	COX20
																	SOD2	CPLX4
																	SOX12	CRX
																	SOX13	CSH1
																	SP7	CSHL1
																	SPATC1	CTCF
																	SPIRE2	CYB5R3
																	SPNS2	CYP4A11
																	SPOCK2	DAGLA
																	SPSB1	DCN
																	SQSTM1	DDX17
																	SRCAP	DERL3
																	SRD5A1	DGKE
																	SREBF2	DGKZ
																	SRF	DMRT2
																	SRSF11	DNMBP
																	SRXN1	EDAR
																	SSBP2	EDARADD
																	SSR1	EFNB1
																	ST6GAL1	EHD2
																	STARD3NL	EIF2B3
																	STARD5	ELN
																	STAT3	EMILIN1
																	STEAP2	EPHA8
																	STEAP4	ERGIC1
																	STK11	FAM102A
																	STK35	FAM124B
																	STK38	FBXO46
																	STOM	FGF19
																	STOML2	FIBCD1
																	STON1	FMNL2
																	STPG1	GAS2L2
																	STRA13	GATA4
																	STRADA	GDPD4
																	STX11	GH1
																	STX16	GH2
																	STX1B	GJD3
																	STX4	GLCCI1
																	SUFU	GLRX3
																	SURF4	GLTSCR1L
																	SUSD1	GLYR1
																	SUV39H2	GNAO1
																	SV2C	GNPTAB
																	SYK	GPLD1
																	SYN3	GPR17
																	SYNGAP1	GREB1
																	SYNGR1	GRHL2
																	SYT2	GRIPAP1
																	SYT7	GUCA2B
																	SZT2	HAX1
																	TADA2B	HCFC1
																	TAF11	HIATL1
																	TAF8	HOXA11
																	TANC2	HOXB6
																	TAT	HPCAL4
																	TBC1D16	HUWE1
																	TBC1D2B	IL17REL
																	TBCCD1	ITGA3
																	TBL1XR1	ITM2C
																	TBL2	JPH4
																	TCF7L2	KCTD15
																	TCL1B	KIAA1324L
																	TCN2	KIAA1328
																	TCP11L2	KIF21B
																	TCTA	KIF3C
																	TCTN2	KIR2DL3
																	TECPR2	KIR2DL4
																	TENM1	KIR3DL1
																	TESK2	KIR3DL2
																	TFAP2B	KIR3DL3
																	TFDP2	KIRREL2
																	TGFA	KLF15
																	TGFBR1	KMT2A
																	TGFBR2	KREMEN1
																	TGM2	KRT16
																	THBS1	LCK
																	THRB	LCN8
																	THSD4	LFNG
																	THTPA	LHPP
																	TIMM8A	LHX8
																	TK2	LMO1
																	TKTL1	LPCAT2
																	TM4SF5	MALL
																	TM9SF4	MAPK9
																	TMBIM6	MASP2
																	TMCC1	ME2
																	TMED2	MEF2D
																	TMEM108	MEOX1
																	TMEM120B	METTL7A
																	TMEM132B	MGAT3
																	TMEM143	MLF2
																	TMEM154	MRAS
																	TMEM170A	MRPS16
																	TMEM184A	MS4A2
																	TMEM201	MSL3
																	TMEM216	MTSS1
																	TMEM234	MYO1C
																	TMEM33	MYOCD
																	TMEM37	N4BP1
																	TMEM41A	NAT8L
																	TMEM57	NELFB
																	TMEM63C	NHP2
																	TMEM80	NICN1
																	TMEM81	NKAIN4
																	TMEM87A	NOTCH4
																	TMEM8B	NPHP4
																	TMEM92	OPA3
																	TMPPE	OSGIN1
																	TMPRSS4	OTUD5
																	TNFAIP8L1	PALM
																	TNFRSF10B	PARVA
																	TNFRSF10D	PAX2
																	TNFRSF9	PCYT2
																	TNFSF4	PDIA6
																	TNFSF8	PDK2
																	TNIK	PEBP4
																	TNKS	PELI3
																	TNNC1	PEX26
																	TNNI1	PFKFB4
																	TOM1	PHF8
																	TOM1L2	PITPNM2
																	TONSL	PKP2
																	TP53	PLD1
																	TPGS2	PLEKHA6
																	TPM3	PPIA
																	TPP1	PPM1A
																	TRAF3	PPM1G
																	TRAPPC2	PPM1H
																	TRAPPC2L	PPP1CA
																	TRIM10	PPP1R1B
																	TRIM29	PRELP
																	TRIM35	PRKD3
																	TRIM62	PSCA
																	TRIM65	PTP4A2
																	TRIM66	PVRL1
																	TRIOBP	PYGB
																	TRMT10A	RAD54L2
																	TRNP1	RANBP10
																	TRPV1	RAPGEF5
																	TSC1	RCOR2
																	TSPAN11	REXO1
																	TSPAN15	RFXAP
																	TSPAN18	RGPD1
																	TSPAN32	RNPEPL1
																	TSPEAR	RPH3A
																	TSR2	RPTOR
																	TSTD2	SARM1
																	TTC38	SCLY
																	TTC9	SETD1A
																	TUB	SH3BP2
																	TUBB1	SIKE1
																	TULP4	SLC18A3
																	TXLNA	SLC25A42
																	TXN2	SLC37A1
																	TYSND1	SLC38A4
																	UBALD2	SLC43A2
																	UBE2D3	SLC47A1
																	UBE2D4	SLC9A3R2
																	UBE2H	SMG5
																	UBE2W	SMOC1
																	UBE3B	SNPH
																	UBL7	SNRPD3
																	UBTD1	SNURF
																	UBXN4	SOCS7
																	UBXN7	SORBS1
																	UCN2	SOST
																	UFD1L	SOX10
																	UMPS	SPATA16
																	UNC119B	SRGAP1
																	UNC5C	SRM
																	UNKL	STAT6
																	UQCC1	STC1
																	UQCR11	STK32A
																	URM1	STK32B
																	UROS	SUB1
																	USB1	SVOP
																	USP13	SYNDIG1L
																	USP15	SYPL2
																	USP28	TAB1
																	USP3	TBP
																	USP31	TCOF1
																	UTP20	TCTA
																	VAMP7	TGFB1
																	VAPA	TIAM1
																	VASH1	TLDC2
																	VEZT	TLN2
																	VPS18	TMCC3
																	VPS25	TMEM11
																	VPS39	TMEM119
																	VPS53	TMEM125
																	WBP2	TMEM179
																	WDFY1	TMEM240
																	WDR48	TMEM63C
																	WDR73	TNN
																	WDR82	TNRC18
																	WDR91	TOM1L2
																	WDR92	TOX2
																	WIPF3	TRABD
																	WIPI2	TRIM46
																	WIZ	TRIM9
																	WNT2B	TRPC4AP
																	WNT4	TSPAN3
																	WSCD1	TSPAN9
																	WT1	TTYH3
																	WWTR1	UBE4B
																	XKR7	UBR3
																	XPR1	USB1
																	XRCC2	USP9X
																	XXYLT1	VDR
																	YES1	WASF2
																	YIF1B	WBP1
																	ZADH2	WDR82
																	ZBED1	WNT4
																	ZBTB20	ZBTB24
																	ZBTB34	ZFHX2
																	ZBTB42	ZGPAT
																	ZBTB7A	ZMYM3
																	ZBTB7C	ZNF124
																	ZC2HC1B	ZNF385A
																	ZC3H6	ZNF609
																	ZCCHC24	ZNF706
																	ZDHHC15	ZNF709
																	ZDHHC3	ZNF710
																	ZER1	ZSCAN2
																	ZFAND5
																	ZFHX2
																	ZFP30
																	ZFP90
																	ZFYVE1
																	ZG16
																	ZKSCAN3
																	ZMIZ1
																	ZNF134
																	ZNF169
																	ZNF195
																	ZNF248
																	ZNF250
																	ZNF264
																	ZNF285
																	ZNF3
																	ZNF317
																	ZNF324B
																	ZNF329
																	ZNF33A
																	ZNF346
																	ZNF391
																	ZNF420
																	ZNF445
																	ZNF451
																	ZNF486
																	ZNF497
																	ZNF552
																	ZNF562
																	ZNF573
																	ZNF584
																	ZNF607
																	ZNF618
																	ZNF620
																	ZNF621
																	ZNF660
																	ZNF696
																	ZNF70
																	ZNF704
																	ZNF71
																	ZNF746
																	ZNF776
																	ZNF805
																	ZNF852
																	ZNFX1
																	ZNHIT6
																	ZNRF1
																	ZSCAN2
																	ZSCAN29
																	ABI2
																	ACPP
																	ADAMTS17
																	ADAT2
																	ADCK4
																	ADRBK2
																	AFF3
																	AGPAT3
																	AGPAT4
																	AKAP6
																	ANXA4
																	AP2B1
																	ARHGAP1
																	ARHGAP31
																	ARHGDIA
																	ARHGEF4
																	ARHGEF9
																	ARPC5
																	ATG14
																	AXL
																	B3GALT1
																	BAAT
																	BCAS4
																	BEAN1
																	BRD1
																	C12orf49
																	C14orf177
																	C17orf58
																	C17orf70
																	C1orf74
																	C5orf42
																	C6orf106
																	C7
																	C9orf66
																	CA13
																	CACNA2D4
																	CAPN5
																	CASP16
																	CBFA2T3
																	CCDC176
																	CCDC97
																	CCSAP
																	CDH15
																	CDR2L
																	CDV3
																	CECR1
																	CEP85
																	CERS2
																	CHMP7
																	CHRNB2
																	CHST2
																	CITED4
																	CNTD1
																	CNTNAP2
																	COL5A1
																	CORO2B
																	COX18
																	CPLX2
																	CPNE4
																	CRISPLD2
																	CRK
																	CRY2
																	CSNK1G1
																	CSTB
																	CUL2
																	CXXC1
																	CYB561D1
																	DBR1
																	DCSTAMP
																	DDB2
																	DDX6
																	DEPTOR
																	DEXI
																	DGCR8
																	DHRS11
																	DHX15
																	DIXDC1
																	DMTN
																	DND1
																	DPF2
																	DRAM1
																	DRG2
																	DUSP8
																	DZIP1
																	DZIP3
																	E2F2
																	E2F6
																	EBF3
																	EDIL3
																	EDN1
																	EFHC1
																	EHD4
																	EIF2B5
																	ELL
																	EMB
																	ENOPH1
																	EPGN
																	ERCC6
																	ERF
																	ERGIC1
																	ERLIN2
																	EXOG
																	EXOSC5
																	FA2H
																	FAF2
																	FAM102A
																	FAM114A1
																	FAM117A
																	FAM127C
																	FAM160A1
																	FAM160B1
																	FAM171B
																	FAM198B
																	FAM19A2
																	FAM212B
																	FAM65A
																	FAM71F2
																	FANCB
																	FAXDC2
																	FBXL8
																	FBXO45
																	FEM1A
																	FER1L6
																	FHDC1
																	FKBP1A
																	FUBP3
																	GATAD1
																	GCLM
																	GCN1L1
																	GEN1
																	GIN1
																	GINM1
																	GLIS3
																	GLP1R
																	GMIP
																	GNG7
																	GPR124
																	GPRC5B
																	GRAMD1C
																	GRIN2D
																	H6PD
																	HDHD1
																	HES5
																	HIVEP3
																	HOXA11
																	HTR3E
																	HTT
																	HYAL4
																	HYI
																	IGFBP4
																	IHH
																	ILK
																	ING4
																	INPP5B
																	ITGA11
																	ITGA2B
																	ITK
																	JAK3
																	JPH4
																	KCNS1
																	KDM2A
																	KIAA0247
																	KIAA1324
																	KIAA1430
																	KLF15
																	KLF6
																	KLHL29
																	KLHL3
																	KRT6A
																	KRT6C
																	KRTAP4-12
																	LENG8
																	LIX1L
																	LPPR1
																	LRP6
																	LYPLA2
																	LYZL6
																	MAP3K8
																	MAPKAPK2
																	MCC
																	METTL7B
																	METTL8
																	MFHAS1
																	MFN1
																	MGEA5
																	MITF
																	MLLT1
																	MMGT1
																	MMP15
																	MOSPD3
																	MPI
																	MS4A14
																	MTA2
																	MTM1
																	MTMR12
																	MYADM
																	N4BP1
																	NAB2
																	NALCN
																	NCAN
																	NCOA1
																	NDUFA7
																	NECAP1
																	NES
																	NF2
																	NIT2
																	NMD3
																	NMT2
																	NONO
																	NPAS2
																	NR6A1
																	NRIP2
																	NRIP3
																	NUDT4
																	NUMA1
																	OAF
																	OTUD5
																	PACS1
																	PAPL
																	PARP3
																	PBX1
																	PCBD2
																	PCDH7
																	PCDHB13
																	PCDHGA1
																	PCDHGA10
																	PCDHGA11
																	PCDHGA12
																	PCDHGA2
																	PCDHGA3
																	PCDHGA5
																	PCDHGA7
																	PCDHGA8
																	PCDHGA9
																	PCDHGB3
																	PCDHGB7
																	PCDHGC3
																	PCNT
																	PDE1B
																	PDS5A
																	PEAR1
																	PFKFB2
																	PGAM5
																	PGPEP1
																	PHACTR4
																	PHOSPHO1
																	PLA2G2F
																	PLAGL2
																	PLEC
																	PLEKHO2
																	PMP22
																	PNOC
																	POTEM
																	POU2F2
																	PPP1R13L
																	PPP2R1B
																	PPP2R5D
																	PQLC3
																	PRKACA
																	PRR23C
																	PRR3
																	PRR9
																	PSD3
																	PSME3
																	R3HDM1
																	RAB11FIP4
																	RAB1B
																	RAC1
																	RALGAPB
																	RBBP5
																	RBFA
																	RBM20
																	RD3
																	RERG
																	RFESD
																	RFWD3
																	RFX7
																	RGS7
																	RIF1
																	RIPK3
																	RMND5A
																	RNF144B
																	RNF4
																	RNPEPL1
																	RPRD2
																	RUNDC3B
																	RYR3
																	SAMD12
																	SCN4A
																	SERBP1
																	SERINC2
																	SH3PXD2B
																	SHC1
																	SIRPB1
																	SIX5
																	SLC12A6
																	SLC22A8
																	SLC27A1
																	SLC2A13
																	SLC34A2
																	SLC35E1
																	SLC39A14
																	SLC4A8
																	SLC5A5
																	SLC6A5
																	SMG1
																	SNPH
																	SNTB1
																	SOCS3
																	SRSF1
																	STRADB
																	SVEP1
																	SVOP
																	SYDE1
																	SYNPO
																	SYT9
																	TAOK1
																	TBCEL
																	TBP
																	TCF21
																	TCHH
																	TENM4
																	TEX2
																	TGIF2
																	TGM4
																	THADA
																	THEM5
																	THY1
																	TIMM22
																	TLN2
																	TMEM129
																	TMEM14B
																	TMEM176B
																	TMEM214
																	TMEM222
																	TMEM26
																	TMOD3
																	TNFSF15
																	TNPO1
																	TOR1AIP2
																	TOX4
																	TPRA1
																	TRAF4
																	TRIM55
																	TRPC3
																	TRPC5
																	TSEN54
																	TSPAN6
																	TSPYL5
																	TSPYL6
																	TTBK1
																	TTC39B
																	TTL
																	UBAP2
																	UBE2D2
																	UBE3A
																	ULK2
																	UNC45B
																	USP2
																	USP5
																	VCAN
																	VGLL1
																	VHL
																	VIPR2
																	VPREB3
																	VWA2
																	WASF2
																	WDTC1
																	WNT9B
																	YIPF6
																	ZC2HC1C
																	ZDBF2
																	ZMYM3
																	ZNF236
																	ZNF365
																	ZNF470
																	ZNF493
																	ZNF674
																	ZNF697
																	ZNF710
																	ZNF850
																	ZSCAN22
