# Supplementary material for: Deciphering of Key Pharmacological Pathways of Poria Cocos Intervention in Breast Cancer Based on Integrated Pharmacological Method
Source: Evid Based Complement Alternat Med. 2020 Oct 9;2020:4931531. doi: 10.1155/2020/4931531 (PMC7603580; doi:10.1155/2020/4931531)
Supplement: Supplementary Materials — Supplementary Table 1: information on key compositive compounds of Poria cocos. Supplementary Table 2: prediction of putative targets for compositive compounds of Poria cocos. Supplementary Table 3: prediction of putative targets for the selected microRNAs of breast cancer. Supplementary Table 4: differentially expressed genes in breast cancer. Supplementary Table 5: detailed information on molecular docking of compounds. [file 4931531.f1.zip › Supplementary Materials/Supplementary Table 4.xlsx]

## Sheet: Sheet1
Table S4: differentially expressed genes in breast cancer
HS3ST3B1
NPL
VTCN1
ADAM28
ADAMTS2
CADM1
SAMD5
TCF4
TSHZ2
ANGPT2
DUSP6
EPB41L5
ITGB8
LOX
MPZL2
CDH11
MAGI1
TFDP2
SULF1
CENPF
GMFB
GRAMD2
EHF
LYPD6
NCOA3
PI15
THRB
AQP4
C5AR1
MET
NRP2
PCDH9
RRAGD
BTG3
CA2
CHL1
CXCL14
DMD
DSC3
FBXO11
HDGFRP3
ID4
MPPED2
PPP6R3
WIF1
ZCCHC11
TENM2
CWF19L2
GDAP1
GNA13
KLF8
MYLK
STC2
STXBP5L
VAPB
WISP1
ZNF551
FOS
WLS
ATP1A2
SLC6A14
PAK3
ADAMTS5
GSR
LAMP5
LRRC15
NFIB
SEC14L1
SMYD1
NTRK2
CTH
FGFR2
FUT8
MAOA
MME
NINJ2
PDE1C
PPP2R3A
SFN
TFAP2B
TRIM29
COL5A1
SLC34A2
VCAN
VGLL1
CCL28
CD300LG
CX3CL1
KCNE1
KIAA1217
SERPINA1
ZNF385B
KRT16
SOX10
TMEM119
UBE4B
ABCD3
IFFO2
P4HA3
SFRP1
SOSTDC1
EMP1
METTL14
ADAM12
RASGEF1A
GPM6B
COL6A3
EGFR
FOSB
FERMT1
LIN7A
SFRP4
TSPAN5
RASSF6
IRX2
ADAMTS1
SYNM
MAFF
PDLIM3
PC
OXTR
CNN1
MRGPRF
TRIM59
