# Supplementary material for: Deciphering of Key Pharmacological Pathways of Poria Cocos Intervention in Breast Cancer Based on Integrated Pharmacological Method
Source: Evid Based Complement Alternat Med. 2020 Oct 9;2020:4931531. doi: 10.1155/2020/4931531 (PMC7603580; doi:10.1155/2020/4931531)
Supplement: Supplementary Materials — Supplementary Table 1: information on key compositive compounds of Poria cocos. Supplementary Table 2: prediction of putative targets for compositive compounds of Poria cocos. Supplementary Table 3: prediction of putative targets for the selected microRNAs of breast cancer. Supplementary Table 4: differentially expressed genes in breast cancer. Supplementary Table 5: detailed information on molecular docking of compounds. [file 4931531.f1.zip › Supplementary Materials/Supplementary Table 5.xlsx]

## Sheet: Sheet1
Table S5:Detailed information on molecular docking of compounds
Mol ID	Mol Name	FOS	PTGS2	ESR1
MOL000273	16alpha-Hydroxydehydrotrametenolic acid	3.1333	8.8084	4.6637
MOL000275	trametenolic acid	5.2954	7.015	5.5783
MOL000276	Dehydropachymic Acid	4.3601	8.1465	6.1056
MOL000279	Cerevisterol	4.0466	6.8994	4.3228
MOL000280	Dehydrotumulosic Acid	3.0564	8.8218	5.0959
MOL000282	Stellasterol	4.1267	9.036	5.9689
MOL000283	Ergosterol peroxide	6.499	8.2768	4.3089
MOL000285	Polyporenic Acid C	3.5235	7.7025	5.6134
MOL000287	Eburicoic Acid	4.7861	6.2661	4.1053
MOL000289	pachymic acid	3.7415	5.8055	4.4678
MOL000290	Poricoic acid A	4.8858	8.0288	4.4824
MOL000291	Poricoic acid B	3.2828	7.9423	5.3792
MOL000292	poricoic acid C	4.4285	7.8536	5.4834
MOL000300	hederagenin	3.5528	8.8188	1.9351
MOL000296	dehydroeburicoic acid	3.8101	3.1629	3.9321
